# Supplementary material for: Assessing phenotypic virulence of Salmonella enterica across serovars and sources
Source: Front Microbiol. 2023 Jun 6;14:1184387. doi: 10.3389/fmicb.2023.1184387 (PMC10279978; doi:10.3389/fmicb.2023.1184387)
Supplement: Supplementary file 1 [file Data_Sheet_1.zip]

Archive with 4 entries (4 files):
- Table 2 - 2023-05-15T095156.952.DOCX
- Table 4 (78).XLSX
- Table 1 (28).docx
- Table 3 (1).xlsx
