# Supplementary material for: Assessing phenotypic virulence of Salmonella enterica across serovars and sources
Source: Front Microbiol. 2023 Jun 6;14:1184387. doi: 10.3389/fmicb.2023.1184387 (PMC10279978; doi:10.3389/fmicb.2023.1184387)
Supplement: Supplementary file 1 [file Data_Sheet_1.zip › Table 4 (78).XLSX]

## Sheet: Bacterial strains
					Raw reads metrics				Assembly metrics
Sample_name	Serotype	Category	Isolation_year	Sequence type (ST)	Total Sequences	Average length	Average quality	Average coverage	Number of contigs	Total length	GC content	N50
Derb_F_ST40_17-43372	Derby	Food	2009	40	474987	232.237	36.3604	22.9811	62	4774281	52.07	323586
Derb_A_ST682_17-43403	Derby	Animal	2013	682	742234	231.537	36.2933	35.8031	134	4730224	52.21	118131
Derb_F_ST39_17-43426	Derby	Food	2012	39	709965	233.224	36.3982	34.496	61	4710767	52.08	403070
Derb_A_ST71_17-94877	Derby	Animal	2013	71	777192	230.483	36.2042	37.3187	80	5044971	51.89	340423
Derb_H_ST40_17-94894	Derby	Human	2014	40	685954	231.749	36.4068	33.1185	100	4838875	52.06	397081
Derb_H_ST682_17-106726	Derby	Human	2011	682	836603	230.81	36.4557	40.2284	78	4726667	52.2	399077
Dubl_F_ST10_19-10947	Dublin	Food	2016	10	771918	233.099	36.4714	37.4861	124	4871772	52.13	92192
Dubl_F_ST10_19-109645	Dublin	Food	2016	10	1356464	206.853	36.609	58.4559	108	4879639	52.13	154472
Dubl_A_ST1494_17-141138	Dublin	Animal	2014	494	823506	205.076	36.3467	35.1836	71	5020379	52.08	401714
Dubl_A_ST10_17-141144	Dublin	Animal	2015	10	1002469	215.46	36.1308	44.9983	80	4900623	52.06	405793
Dubl_H_ST10_20-77715	Dublin	Human	2014	10	894316	147.497	34.492	27.4811	147	4866937	52.13	72480
Ente_F_ST11_19-109519	Enteritidis	Food	2017	11	3165535	147.548	34.3864	97.3061	88	4710021	52.13	226264
Ente_F_ST11_19-109561	Enteritidis	Food	2017	11	4004730	145.187	34.4643	121.132	76	4701896	52.13	242328
Ente_A_ST11_18-26234-72	Enteritidis	Animal	2015	11	661966	224.149	36.2514	30.9122	80	4752235	51.98	153274
Ente_A_ST11_16-80468	Enteritidis	Animal	2016	11	849519	228.057	36.4842	40.3623	51	4657960	52.13	464056
Ente_H_ST11_16-88911	Enteritidis	Human	2016	11	623356	230.534	36.3071	29.9385	51	4708652	52.13	406246
Ente_H_ST11_Lucarelli-16-19-14-19_S16	Enteritidis	Human	2019	11	1389446	225.37	36.3133	65.2373	78	4754841	52.12	245917
Hada_F_ST33_19-96040	Hadar	Food	2018	33	604306	225.251	36.4494	28.3585	152	4742667	52.26	59531
Hada_F_ST33_19-112221	Hadar	Food	2013	33	1027053	208.988	36.5955	44.717	105	4639787	52.28	166133
Hada_A_ST33_19-123384	Hadar	Animal	2011	33	666584	217.979	36.5567	30.2711	588	4715833	52.36	35672
Hada_A_ST33_19-123385	Hadar	Animal	2011	33	735283	227.364	36.5435	34.8284	156	4684865	52.3	87294
Hada_H_ST473_20-77712	Hadar	Human	2018	473	1053709	146.454	34.5404	32.15	149	5020132	52.07	117014
Hada_H_ST33_20-77714	Hadar	Human	2019	33	866837	147.218	34.5239	26.5862	127	4740923	52.22	95227
Infa_F_ST32_19-96052	Infantis	Food	2018	32	704220	210.779	36.4401	30.924	85	4963710	52.06	252306
Infa_A_ST5275_18-97049-43	Infantis	Animal	2015	5275	777521	228.762	36.6961	37.0556	206	4921335	52.23	59028
Infa_F_ST32_18-97049-46	Infantis	Food	2015	32	692848	208.275	36.6341	30.0632	186	4926475	52.22	63024
Infa_A_ST32_18-97049-67	Infantis	Animal	2017	32	798664	221.773	36.7226	36.9005	184	4709182	52.28	128890
Infa_H_ST32_Lucarelli-19-55-20-18_S19	Infantis	Human	2018	32	1169166	224.451	36.3298	54.671	95	4709772	52.25	194813
Infa_H_ST32_20-27302	Infantis	Human	2017	32	1004744	212.574	36.4801	44.4964	112	4965818	52.1	139759
Kent_F_ST152_19-96025	Kentucky	Food	2018	152	666300	223.216	36.4191	30.9852	220	4769057	52.12	58924
Kent_A_ST152_19-96053	Kentucky	Animal	2018	152	544037	225.536	36.4471	25.5625	107	4737447	52.14	113860
Kent_A_ST152_19-98035	Kentucky	Animal	2018	152	714058	224.261	36.4557	33.3615	155	4766676	52.1	87130
Kent_F_ST198_19-98826	Kentucky	Food	2018	198	641713	228.216	36.3419	30.5102	192	4796850	52.18	60159
Kent_H_ST198_Lucarelli-26-23-02-18_S26	Kentucky	Human	2015	198	645656	237.809	36.2334	31.9881	90	4910891	52.14	157833
Kent_H_ST198_20-27309	Kentucky	Human	2019	198	662099	219.063	36.5833	30.2169	127	4817205	52.23	92422
Livi_A_ST1941_19-109673	Livingstone	Animal	2016	1941	402059	223.177	36.071	18.6938	451	4891995	52.18	21701
Livi_F_ST1941_19-109566	Livingstone	Food	2017	1941	771237	214.23	36.3935	34.4212	146	4881097	52.09	91920
Livi_A_ST457_19-38110-18	Livingstone	Animal	2018	457	698958	208.452	36.4915	30.354	107	4779419	52.18	176557
Livi_F_ST457_19-96011	Livingstone	Food	2018	457	1946677	148.348	34.4934	60.1637	130	5149742	51.79	237364
Livi_H_ST457_Villa-22-88-15-19	Livingstone	Human	2017	457	613550	192.618	36.6091	24.621	459	4743108	52.34	20168
Livi_H_ST457_20-27308	Livingstone	Human	2019	457	777830	212.121	36.5584	34.3738	171	4780133	52.24	89247
Mban_F_ST413_19-96061	Mbandaka	Food	2018	413	966468	227.916	36.6895	45.8904	133	4759762	52.21	99910
Mban_A_ST413_19-98037	Mbandaka	Animal	2018	413	938153	228.218	36.6762	44.6049	116	4809608	52.16	283262
Mban_F_ST413_19-109574	Mbandaka	Food	2017	413	861774	221.437	36.5386	39.7561	200	4692051	52.23	65369
Mban_A_ST413_19-109690	Mbandaka	Animal	2016	413	699182	168.939	36.2219	24.6081	84	4694908	52.22	170100
Mban_H_ST413_Villa-11-71-37-14	Mbandaka	Human	2014	413	421630	207.86	36.6688	18.2583	461	4702631	52.45	22138
Mont_A_ST4_19-109691	Montevideo	Animal	2016	4	630278	225.061	36.4308	29.5523	147	4640713	52.28	96263
Mont_F_ST316_19-123375	Montevideo	Food	2010	316	555403	226.92	36.356	26.2567	216	4660147	52.28	55744
Mont_F_ST316_19-123380	Montevideo	Food	2010	316	590902	226.182	36.345	27.8441	247	4657951	52.29	42846
Mont_H_ST316_Villa-14-13-17-19	Montevideo	Human	2018	316	411499	196.522	36.5557	16.8477	292	4648232	52.26	37915
Mont_H_ST4_20-27307	Montevideo	Human	2018	4	606390	217.534	36.2504	27.4814	112	4584823	52.27	85442
MVST_F_ST34_17-71864	MVST	Food	2016	34	703656	224.001	36.4985	32.8374	265	4996041	52.23	47385
MVST_A_ST34_17-71879	MVST	Animal	2016	34	557980	231.22	36.6451	26.8783	122	5004795	52.16	232430
MVST_F_ST34_17-71882	MVST	Food	2016	34	432141	237.07	36.5039	21.3433	112	4924157	52.17	251239
MVST_A_ST34_17-71883	MVST	Animal	2016	34	551066	235.145	36.5148	26.9959	87	4930628	52.15	316045
MVST_H_ST34_Lucarelli-22-16-09-18_S22	MVST	Human	2018	34	1538847	223.106	36.2358	71.5264	124	4999913	52.16	164217
MVST_H_ST34_20-27314	MVST	Human	2018	34	720524	214.652	36.5739	32.2212	195	4961047	52.2	88437
Newp_F_ST166_19-96037	Newport	Food	2018	166	896338	215.563	36.689	40.2537	166	4834413	52.14	76880
Newp_A_ST45_19-109588	Newport	Animal	2017	45	741912	228.496	36.5194	35.3175	145	4738249	52.09	82063
Newp_A_ST45_19-109590	Newport	Animal	2017	45	961823	229.311	36.3883	45.9493	94	4643148	52.21	160915
Newp_F_ST45_19-98047	Newport	Food	2018	45	791952	230.492	36.5618	38.029	154	4637654	52.25	80610
Newp_H_ST166_Villa-05-38-5-17	Newport	Human	2016	166	450549	201.593	36.6169	18.9224	452	4752509	52.38	22059
Newp_H_ST223_Villa-09-37-13-19	Newport	Human	2019	223	434454	204.066	36.5865	18.4703	599	5137708	52.34	25466
Riss_A_ST469_19-112167	Rissen	Animal	2014	469	752910	219.384	36.5438	34.4117	264	4952104	52.2	42647
Riss_F_ST469_19-98836	Rissen	Food	2018	469	1813814	146.647	34.5329	55.4147	120	4848561	52.04	187646
Riss_F_ST469_19-95995	Rissen	Food	2018	469	2431536	148.298	34.5252	75.1235	119	5102568	51.78	181438
Riss_A_ST469_19-109581	Rissen	Animal	2017	469	1351376	148.103	34.5125	41.6964	98	4819021	52.06	293234
Riss_H_ST469_Villa-31-68-29-18	Rissen	Human	2018	469	900852	203.128	36.6054	38.1225	118	4877937	52.06	149454
Riss_H_ST469_20-27313	Rissen	Human	2018	469	634637	215.503	36.4201	28.4929	167	4875248	52.12	74462
Senf_A_ST14_19-109705	Senftenberg	Animal	2016	14	642624	226.356	36.5662	30.3046	270	4798740	52.13	44392
Senf_F_ST14_19-112188	Senftenberg	Food	2014	14	914858	221.514	36.4994	42.2196	202	4752941	52.13	60776
Senf_A_ST14_19-98049	Senftenberg	Animal	2018	14	824293	229.904	36.5201	39.481	520	5049896	51.75	63884
Senf_F_ST14_19-109603	Senftenberg	Food	2017	14	3318039	145.466	34.5268	100.554	187	4873242	51.99	149867
Senf_H_ST210_Villa-17-77-14-18	Senftenberg	Human	2018	210	326065	230.657	36.7377	15.6686	506	4805884	52.39	20620
Senf_H_ST14_Villa-27-47-14-18	Senftenberg	Human	2019	14	492981	194.558	36.6878	19.9819	332	4798595	52.14	34841
Thom_A_ST26_19-96066	Thompson	Animal	2018	26	682746	229.669	36.6049	32.6678	174	4703129	52.27	84607
Thom_F_ST26_19-109609	Thompson	Food	2017	26	2932750	148.492	34.4652	90.7272	142	4745436	52.19	180115
Thom_A_ST26_19-109613	Thompson	Animal	2017	26	3267418	146.685	34.498	99.8503	95	5036851	52.17	315378
Thom_F_ST26_19-123367	Thompson	Food	2011	26	717209	226.621	36.4487	33.8614	112	4632714	52.25	227848
Thom_H_ST26_Villa-25-53-11-16	Thompson	Human	2016	26	464825	220.983	36.678	21.3997	349	4696748	52.28	38591
Thom_H_ST5084_20-27315	Thompson	Human	2018	5084	577035	213.875	36.4072	25.7111	151	4658431	52.29	82423
Typh_A_ST19_19-96016	Typhimurium	Animal	2018	19	717550	219.045	36.4761	32.745	232	4975462	52.18	54867
Typh_F_ST19_19-96065	Typhimurium	Food	2018	19	709357	222.565	36.5965	32.8913	131	4966897	52.18	84185
Typh_F_ST34_19-98051	Typhimurium	Food	2018	34	744366	230.174	36.3745	35.6945	152	4933367	52.15	87414
Typh_A_ST34_699-119	Typhimurium	Animal	2017	34	753397	230.097	36.473	36.1155	119	4976519	52.09	149940
Typh_H_ST19_20-77702	Typhimurium	Human	2018	19	1157436	143.781	34.5237	34.6703	184	4891156	52.12	113356
Typh_H_ST19_20-77710	Typhimurium	Human	2016	19	871148	147.789	34.5429	26.8221	216	4962616	52.06	65724

## Sheet: Genome sequences
						RawReads_metrics				Assembly_metrics
Sample_Name	Serovar	Source	Isolation_year	Country	Sequence_type	Total Sequences	Average_length	Average_quality	Average_coverage	Nr_contigs	Total_length	GC_content	N50
MVST_A_ST34_DRR107071	MVST	A	2014	Denmark	34	720003	143.824	34.9764	21.5737	141	4919508	52.13	223126
Dubl_A_ST10_ERR1201719	Dublin	A	2011	Sweden	10	1873554	233.841	36.2379	91.2738	195	4904837	52.1	276549
Dubl_A_ST10_ERR1201724	Dublin	A	2013	Sweden	10	1315157	271.519	37.1582	74.3938	160	4904914	52.08	367963
Dubl_A_ST10_ERR1201726	Dublin	A	2013	Sweden	10	1208656	269.576	37.1421	67.8801	156	4902147	52.08	402170
Dubl_A_ST10_ERR1201728	Dublin	A	2014	Sweden	10	997536	258.923	36.6586	53.8095	120	4892738	52.09	367964
Dubl_A_ST10_ERR1201729	Dublin	A	2014	Sweden	10	1672947	260.341	36.3893	90.7368	227	4917029	52.09	363341
Dubl_A_ST10_ERR1201732	Dublin	A	2014	Sweden	10	864915	289.337	36.523	52.1358	121	4893488	52.09	406468
Dubl_A_ST10_ERR1201733	Dublin	A	2014	Sweden	10	1213901	278.075	36.2141	70.3242	169	4902120	52.09	279138
MVST_H_ST34_ERR1540401	MVST	H	2014	Denmark	34	793645	240.293	35.3809	39.7306	97	4935123	52.12	197530
MVST_A_ST34_ERR2008115	MVST	A	2011	Italy	34	2156873	243.633	36.6661	109.476	114	5059666	52.12	270591
Riss_A_ST469_ERR2019152	Rissen	A	2015	France	469	993277	205.563	35.9621	42.5378	74	4892457	52.06	259174
Riss_A_ST469_ERR2019218	Rissen	A	2015	Portugal	469	1991431	150	39.391	62.2322	281	4977687	52.06	212178
Riss_A_ST469_ERR2019220	Rissen	A	2015	Portugal	469	1746376	150	39.0537	54.5742	146	4948579	51.98	182479
Typh_F_ST34_ERR1540586	Typhimurium	F	2014	Denmark	34	426594	193.481	36.9034	17.1954	90	4921710	52.13	232430
MVST_A_ST34_ERR2023525	MVST	A	2014	Denmark	34	1471240	150	39.0995	45.9763	154	4876195	52.16	223164
Typh_A_ST14_ERR2023536	Typhimurium	A	2014	Germany	14	1381892	150	39.0971	43.1841	205	5003152	52.1	176959
Typh_A_ST19_ERR2023547	Typhimurium	A	2014	Denmark	19	1617361	150	39.0908	50.5425	133	4911479	52.18	224020
Typh_A_ST19_ERR2023548	Typhimurium	A	2014	Denmark	19	1441927	150	39.1283	45.0602	228	5086177	52.11	176825
Typh_A_ST34_ERR2023553	Typhimurium	A	2014	Denmark	34	1939560	150	39.2035	60.6112	138	4924160	52.15	196237
MVST_A_ST34_ERR2023566	MVST	A	2014	Denmark	34	1744100	150	39.1209	54.5031	284	4996748	52.14	267192
MVST_A_ST34_ERR2136535	MVST	A	2016	Italy	34	477979	240.89	36.294	23.9875	96	5004574	52.15	270584
Newp_A_ST45_ERR2209627	Newport	A	2014	Italy	45	642813	238.856	37.2288	31.9874	54	4676549	52.13	568074
Senft_H_ST19_ERR2210536	Senftenberg	H	2015	Poland	19	2283319	98.2405	37.891	46.7322	194	4856685	52.05	204091
MVST_H_ST19_ERR2210553	MVST	H	2014	Poland	19	2219025	99.3946	38.263	45.9498	146	4938232	52.17	170658
Typh_A_ST34_ERR2023537	Typhimurium	A	2014	Germany	34	1397278	150	39.1254	43.6649	147	4955237	52.14	267074
MVST_A_ST34_ERR2209635	MVST	A	2014	Italy	34	455514	241.703	37.1683	22.9373	153	4953622	52.07	82140
Hada_F_ST33_ERR2210582	Hadar	F	2014	Poland	33	1736685	99.4099	38.2441	35.9675	170	4739478	52.22	223782
Hada_F_ST33_ERR2210583	Hadar	F	2014	Poland	33	1881341	99.3549	38.2683	38.9418	109	4729708	52.18	371173
Typh_F_ST19_ERR2210629	Typhimurium	F	2015	Poland	19	2029012	98.7175	38.2579	41.7289	156	5049312	51.78	149961
Hada_F_ST3436_ERR2210645	Hadar	F	2015	Poland	3436	2525262	98.5529	38.4772	51.8483	97	4693699	52.19	353176
Infa_F_ST32_ERR2210686	Infantis	F	2013	Poland	32	1642912	93.2412	34.0612	31.914	183	4915784	52.16	90100
Ente_F_ST11_ERR2210715	Enteritidis	F	2013	Poland	11	1426512	84.3821	33.8172	25.0775	197	4706853	52.13	106176
Newp_F_ST46_ERR2210727	Newport	F	2013	Poland	46	1246019	76.8057	33.507	19.9378	407	4669906	52.24	24965
Senft_A_ST210_ERR2223843	Senftenberg	A	2014	Poland	210	1852921	150	38.8731	57.9038	673	4937503	52.03	237807
Typh_A_ST19_ERR2223851	Typhimurium	A	2013	Poland	19	2020189	150	38.8791	63.1309	1323	5222396	52.2	193241
Senft_A_ST14_ERR2223856	Senftenberg	A	2012	Poland	14	1844774	150	38.8755	57.6492	1344	5339404	51.85	237297
Newp_A_ST166_ERR2223862	Newport	A	2013	Poland	166	1775957	150	38.9784	55.4987	943	5046337	52.08	203490
Newp_A_ST166_ERR2223870	Newport	A	2012	Poland	166	1999646	150	38.8889	62.4889	960	5085631	52.07	226656
Newp_A_ST166_ERR2223883	Newport	A	2013	Poland	166	1442619	150	38.9225	45.0818	951	5276799	52.16	174328
Newp_A_ST166_ERR2223901	Newport	A	2013	Poland	166	1994255	150	38.9036	62.3205	859	5259062	51.7	175096
Mban_A_ST413_ERR2223885	Mbandaka	A	2014	Poland	413	903822	301	36.8549	56.6772	75	4760397	52.11	199490
Senft_A_ST14_ERR2223906	Senftenberg	A	2012	Poland	14	1937926	150	38.8786	60.5602	1165	5428961	51.54	157893
Newp_A_ST166_ERR2223914	Newport	A	2013	Poland	166	1798742	150	38.9739	56.2107	841	5245161	52.16	175869
Newp_A_ST166_ERR2224043	Newport	A	2013	Poland	166	342391	301	37.0851	21.4708	64	4835865	52.1	379554
Riss_H_ST469_ERR2640724	Rissen	H	2018	Ireland	469	724263	271.608	36.5452	40.9824	93	4827328	52.08	363412
Kent_F_ST198_SRR1175781	Kentucky	F	2011	UK	198	681820	204.938	35.4676	29.1106	58	4973555	52.1	445105
Kent_F_ST198_SRR1300699	Kentucky	F	2011	France	198	1125651	196.089	36.4854	45.9849	68	4824922	52.17	523989
Mont_F_ST4_SRR1501460	Montevideo	F	2014	France	4	1633944	214.191	35.607	72.9118	350	4712270	52.09	147340
Mont_A_ST316_SRR1645244	Montevideo	A	2012	UK	316	2108205	99.2067	37.6292	43.5725	168	4714703	52.13	223311
Riss_F_ST469_SRR1645287	Rissen	F	2012	UK	469	1557599	98.9846	37.255	32.1205	307	4811170	52.11	129442
Typh_F_ST19_SRR1645577	Typhimurium	F	2012	UK	19	1843615	99.225	37.6523	38.111	300	5071818	52.04	150002
Senft_F_ST14_SRR1645578	Senftenberg	F	2012	UK	14	1880104	99.1511	37.4049	38.8363	196	4829978	52.05	159953
Riss_F_ST469_SRR1645590	Rissen	F	2012	UK	469	1289615	99.2365	37.48	26.6619	184	4776171	52.16	67867
Riss_H_ST469_SRR1645613	Rissen	H	2012	UK	469	1424501	99.0988	37.4993	29.4097	147	4924968	52.04	151129
Kent_H_ST696_SRR1645731	Kentucky	H	2012	UK	696	1344890	99.1829	37.6578	27.7896	139	4828765	52.02	233148
Dubl_H_ST10_SRR1645734	Dublin	H	2012	UK	10	1594943	99.156	37.4154	32.9475	97	4871096	52.09	196444
Mont_F_ST316_SRR1645790	Montevideo	F	2012	UK	316	1490612	99.1826	37.6276	30.8006	113	4667617	52.17	220445
Livi_H_ST543_SRR1645939	Livingstone	H	2012	UK	543	1713673	99.1056	37.3896	35.3822	122	4690521	52.16	1666182
Newp_A_ST2368_SRR1763860	Newport	A	2012	Belgium	2368	1559374	220.844	36.325	71.7455	588	5440077	51.95	75169
Newp_A_ST45_SRR1793522	Newport	A	2013	Belgium	45	906292	166.418	35.7975	31.4214	61	4652045	52.27	186544
Newp_A_ST166_SRR1793523	Newport	A	2013	Belgium	166	1066259	175.271	35.9962	38.9343	70	4823107	52.14	220849
Newp_A_ST166_SRR1793538	Newport	A	2013	Belgium	166	827018	176.675	35.9428	30.4403	103	5051478	52.16	112200
Hada_H_ST33_SRR1957819	Hadar	H	2014	UK	33	1337256	99.3882	37.6611	27.6891	145	4708432	52.16	239165
Mont_F_ST195_SRR1957827	Montevideo	F	2014	UK	195	1722232	99.182	37.3254	35.5863	103	4563030	52.25	144839
Newp_H_ST46_SRR1957922	Newport	H	2014	UK	46	1320978	97.0429	37.7492	26.7066	118	4701392	52.22	195031
Mont_F_ST195_SRR1958111	Montevideo	F	2014	UK	195	1738282	99.1173	37.2476	35.8945	172	4568333	52.25	165807
Senft_F_ST14_SRR1958227	Senftenberg	F	2014	UK	14	1617858	99.2222	37.3464	33.4432	111	4797757	52.04	236366
Ente_H_ST11_SRR1958403	Enteritidis	H	2014	UK	11	2202733	99.1974	37.3291	45.5219	122	4707482	52.12	195730
Mont_H_ST4_SRR1958521	Montevideo	H	2014	UK	4	2378106	99.1612	37.2887	49.1283	208	5083439	52.08	158574
Kent_H_ST198_SRR1958540	Kentucky	H	2014	UK	198	1681449	99.1759	37.2942	34.7415	135	4790908	52.11	171765
Mban_H_ST413_SRR1958590	Mbandaka	H	2014	UK	413	1761206	99.4373	37.7585	36.4853	133	4680311	52.2	162757
Hada_H_ST33_SRR1958680	Hadar	H	2014	UK	33	967753	96.9099	37.7895	19.5385	113	4696158	52.2	166237
Thom_H_ST26_SRR1959224	Thompson	H	2014	UK	26	1005170	97.5774	38.0089	20.4337	124	4670088	52.2	159010
Hada_H_ST33_SRR1959317	Hadar	H	2014	UK	33	2654402	98.7264	36.8895	54.5957	627	4868495	52.2	179243
Livi_F_ST543_SRR1959419	Livingstone	F	2014	UK	543	1238044	99.4941	37.8448	25.6621	120	4810019	52.04	188663
Ente_H_ST11_SRR1959443	Enteritidis	H	2012	UK	11	2225215	99.4448	37.762	46.1012	180	4653923	52.13	190845
MVST_A_ST34_SRR1958548	MVST	A	2014	UK	34	1108005	97.2956	37.9312	22.4592	180	4988757	52.09	166158
Typh_F_ST19_SRR1959486	Typhimurium	F	2014	UK	19	1099055	99.2799	37.5698	22.7321	151	4881132	52.17	149928
Mban_F_ST413_SRR1959508	Mbandaka	F	2015	UK	413	1357210	99.1068	37.1184	28.0226	116	4717829	52.15	168866
Livi_H_ST543_SRR1960080	Livingstone	H	2014	UK	543	1268133	98.504	36.4613	26.0242	136	4918038	52.01	123562
Livi_F_ST543_SRR1960093	Livingstone	F	2014	UK	543	1395508	99.4695	37.8266	28.9188	107	4723190	52.07	146679
Livi_F_ST543_SRR1960190	Livingstone	F	2014	UK	543	1420810	99.0577	37.3039	29.3213	216	4734034	52.07	177543
Livi_F_ST543_SRR1960432	Livingstone	F	2014	UK	543	1109328	99.4739	37.8283	22.9894	114	4724328	52.07	171775
Ente_F_ST11_SRR1962285	Enteritidis	F	2014	UK	11	1076580	99.4319	37.7667	22.3013	1137	5180696	52.03	138757
Ente_F_ST11_SRR1962530	Enteritidis	F	2014	UK	11	1351074	99.2967	37.548	27.9494	103	4696389	52.13	178439
Livi_F_ST543_SRR1963228	Livingstone	F	2014	UK	543	1210979	99.4935	37.848	25.1009	119	4722392	52.07	123563
Ente_H_ST11_SRR1963409	Enteritidis	H	2014	UK	11	2610737	99.3247	37.701	54.0231	134	4737405	52.13	217656
Dubl_H_ST10_SRR1963463	Dublin	H	2014	UK	10	1725865	99.2922	37.5338	35.701	305	4955156	52.04	153885
Kent_F_ST314_SRR1965177	Kentucky	F	2014	UK	314	1277403	95.845	38.0638	25.5068	378	4735861	51.83	166307
MVST_H_ST34_SRR1963070	MVST	H	2014	UK	34	2198244	98.7895	36.8904	45.2424	330	5140112	52.05	388342
MVST_H_ST34_SRR1963330	MVST	H	2014	UK	34	1398984	99.2794	37.5427	28.9355	163	5000646	52.08	169577
Dubl_H_ST10_SRR1965308	Dublin	H	2014	UK	10	1629330	97.1463	37.8596	32.9757	86	4872383	52.09	272533
Mban_F_ST413_SRR1965397	Mbandaka	F	2014	UK	413	1608799	97.9591	38.1096	32.8326	126	4696207	52.23	218229
Ente_H_ST11_SRR1965481	Enteritidis	H	2014	UK	11	1308593	95.1498	37.5242	25.9401	74	4636943	52.13	211354
Thom_H_ST26_SRR1965555	Thompson	H	2014	UK	26	1141708	95.445	37.5685	22.7022	152	4732132	52.25	175748
Riss_F_ST469_SRR1966245	Rissen	F	2015	UK	469	1663501	98.8872	36.9122	34.2706	253	5060826	51.96	120380
Livi_H_ST457_SRR1966320	Livingstone	H	2010	UK	457	1821341	99.3384	37.4932	37.6936	233	4725767	52.2	148634
Livi_F_ST543_SRR1966526	Livingstone	F	2014	UK	543	2091837	99.2048	37.5729	43.2334	142	4727102	52.07	369403
Senft_F_ST14_SRR1966594	Senftenberg	F	2015	UK	14	1828719	99.1736	37.4074	37.7835	204	4731951	52.05	204150
Kent_F_ST314_SRR1966727	Kentucky	F	2014	UK	314	1661120	95.8523	38.0691	33.1713	230	4724887	52.08	237291
MVST_H_ST34_SRR1966239	MVST	H	2015	UK	34	1946378	99.094	36.9227	40.1822	240	5063308	52.12	170780
MVST_H_ST34_SRR1966371	MVST	H	2014	UK	34	1122227	97.6733	38.0485	22.8357	195	5077752	52	143026
Ente_F_ST11_SRR1966810	Enteritidis	F	2014	UK	11	945334	98.6499	38.2655	19.4286	109	4740427	52.04	129130
Typh_F_ST19_SRR1967027	Typhimurium	F	2015	UK	19	1305447	99.0156	37.182	26.9291	210	4920873	52.21	90339
Mont_F_ST81_SRR1967189	Montevideo	F	2014	UK	81	1540496	99.1955	37.148	31.8355	201	4819300	52.24	166907
Infa_H_ST32_SRR1967436	Infantis	H	2015	UK	32	2018635	99.3925	37.7277	41.7994	462	4951462	52.14	113397
Typh_F_ST19_SRR1967514	Typhimurium	F	2014	UK	19	1407484	95.1173	37.5406	27.8908	131	4927838	52.11	148790
Mban_H_ST413_SRR1967642	Mbandaka	H	2014	UK	413	1523981	99.5136	37.9544	31.5952	129	4822558	52.21	167618
Kent_F_ST314_SRR1967983	Kentucky	F	2014	UK	314	1766295	96.3407	37.747	35.4513	151	4721077	52.08	238510
Senft_H_ST14_SRR1968042	Senftenberg	H	2014	UK	14	1169945	95.2121	37.9626	23.2069	117	4824872	52.05	167627
Mban_F_ST413_SRR1968090	Mbandaka	F	2014	UK	413	1670312	98.8355	36.8549	34.3929	487	4903151	52.13	188505
Infa_H_ST32_SRR1968112	Infantis	H	2014	UK	32	1444598	97.0685	37.8428	29.2135	101	4769452	52.19	161361
Typh_H_ST36_SRR1968119	Typhimurium	H	2014	UK	36	1047666	96.594	37.3602	21.083	187	4764936	52.09	149932
Infa_H_ST32_SRR1968130	Infantis	H	2014	UK	32	1014228	98.5969	38.2045	20.8333	137	4909744	52.15	149572
Mont_F_ST195_SRR1968331	Montevideo	F	2014	UK	195	863931	98.4692	38.1855	17.723	118	4562647	52.25	141089
MVST_F_ST34_SRR1967276	MVST	F	2014	UK	34	1412166	98.4362	38.1833	28.9601	195	4949603	52.13	171818
MVST_F_ST34_SRR1967813	MVST	F	2014	UK	34	1161422	97.463	37.9795	23.5824	204	5063249	52.09	166158
Infa_H_ST32_SRR1968494	Infantis	H	2015	UK	32	1885735	98.6829	36.5973	38.7687	142	4669835	52.27	166193
Riss_F_ST469_SRR1968541	Rissen	F	2014	UK	469	1879087	95.1045	38.2311	37.2312	121	4867559	52.07	147609
Riss_F_ST469_SRR1968711	Rissen	F	2015	UK	469	2266026	98.8618	36.8769	46.6715	218	5065293	51.95	139075
Mban_F_ST413_SRR1968730	Mbandaka	F	2014	UK	413	1477510	99.2269	37.4101	30.5435	249	4714800	52.23	89274
Senft_H_ST14_SRR1968742	Senftenberg	H	2014	UK	14	1224312	97.6608	38.0063	24.9098	495	4847243	51.93	179876
Senft_F_ST14_SRR1968802	Senftenberg	F	2014	UK	14	2123101	99.4923	37.7435	44.0067	280	4909993	52.04	230938
Infa_F_ST32_SRR1968819	Infantis	F	2015	UK	32	2007509	99.3848	37.6858	41.5658	307	5008133	52.11	148399
Riss_F_ST469_SRR1968824	Rissen	F	2015	UK	469	1693798	98.8609	36.8675	34.8855	304	5070320	51.95	145234
Dubl_H_ST10_SRR1968923	Dublin	H	2014	UK	10	1948282	96.584	37.8613	39.2027	205	5109434	51.84	176947
Senft_H_ST210_SRR1968939	Senftenberg	H	2015	UK	210	1331676	99.1325	37.1043	27.5026	221	5110799	51.91	376407
Dubl_H_ST10_SRR1969045	Dublin	H	2015	UK	10	1362793	99.084	37.1291	28.1315	345	4893083	52.09	168598
Typh_F_ST34_SRR1968666	Typhimurium	F	2014	UK	34	2008745	96.6713	38.0797	40.4558	200	4963554	52.1	149830
MVST_H_ST34_SRR1968825	MVST	H	2014	UK	34	1890603	96.095	37.6604	37.8495	198	5018415	52.14	166158
Livi_F_ST543_SRR1969101	Livingstone	F	2014	UK	543	1790578	98.801	36.8111	36.8564	139	4729878	52.07	185766
Livi_H_ST543_SRR1969417	Livingstone	H	2014	UK	543	1304325	97.1224	37.9131	26.3915	125	4726078	52.15	171712
Livi_F_ST543_SRR1969541	Livingstone	F	2014	UK	543	2808022	99.2292	37.5812	58.0496	164	4731832	52.08	181688
Senft_F_ST14_SRR1969688	Senftenberg	F	2014	UK	14	2131568	99.475	37.7259	44.1745	164	4902460	52.04	142712
Thom_H_ST26_SRR1969916	Thompson	H	2014	UK	26	1702154	97.2363	37.9335	34.4815	110	4656114	52.21	175748
Kent_F_ST198_SRR1969923	Kentucky	F	2014	UK	198	1459128	99.2797	37.4579	30.1795	117	4812223	52.18	216691
Kent_F_ST2495_SRR1969969	Kentucky	F	2015	UK	2495	1855980	99.39	37.6846	38.4304	1173	4834423	52.08	237633
Livi_H_ST543_SRR1970016	Livingstone	H	2015	UK	543	1522305	99.0166	37.1956	31.4028	222	4735032	52.16	174597
Dubl_H_ST10_SRR1970047	Dublin	H	2014	UK	10	1551837	96.8872	38.5404	31.3236	149	5185089	51.78	190771
Riss_H_ST469_SRR1970124	Rissen	H	2015	UK	469	1800607	98.7007	36.5851	37.0252	773	5098220	52	130863
Riss_H_ST1836_SRR1970191	Rissen	H	2015	UK	1836	1942801	99.0504	37.0737	40.0907	236	4697516	52.16	186021
Livi_F_ST543_SRR1970236	Livingstone	F	2014	UK	543	2132997	99.173	37.5365	44.0699	283	4739720	52.07	174556
Riss_F_ST469_SRR1970329	Rissen	F	2015	UK	469	1978585	98.9021	36.8854	40.7679	312	5067287	51.95	147569
Typh_H_ST19_SRR3285428	Typhimurium	H	2015	UK	19	2403913	100	36.2414	50.0815	173	5025562	52	136169
Ente_F_ST11_SRR3285475	Enteritidis	F	2015	UK	11	2075508	100	36.5997	43.2398	109	4773288	52.11	195289
Kent_F_ST314_SRR3321510	Kentucky	F	2015	UK	314	1679142	100	37.0781	34.9821	104	4669309	52.11	286969
Riss_H_ST469_SRR3321837	Rissen	H	2015	UK	469	1063778	100	35.8942	22.162	115	4869316	52.04	159444
Dubl_F_ST10_SRR3322264	Dublin	F	2015	UK	10	2360838	100	36.5456	49.1841	118	4873645	52.1	250826
Infa_H_ST32_SRR3322314	Infantis	H	2015	UK	32	1810209	100	36.5101	37.7127	171	4716148	52.26	148139
Mont_H_ST138_SRR3322634	Montevideo	H	2015	UK	138	1945004	100	37.4156	40.5209	134	4519159	52.34	114198
Newp_H_ST31_SRR3322669	Newport	H	2015	UK	31	2096428	100	36.6289	43.6756	198	4748362	52.18	225233
Mban_H_ST413_SRR3322687	Mbandaka	H	2015	UK	413	1695054	100	36.0428	35.3136	144	4653917	52.19	153436
Livi_H_ST457_SRR3322709	Livingstone	H	2015	UK	457	1254063	100	37.223	26.1263	181	4713941	52.21	83786
MVST_H_ST34_SRR3322857	MVST	H	2015	UK	34	2277967	100	36.1213	47.4576	232	4919465	52.14	163525
Senft_H_ST210_SRR3323050	Senftenberg	H	2015	UK	210	1327065	100	37.4018	27.6472	150	4968472	51.89	155870
Ente_F_ST11_SRR3417507	Enteritidis	F	2014	Germany	11	1378457	97.0282	37.9001	27.8644	88	4699675	52.12	169320
Mont_H_ST195_SRR5194317	Montevideo	H	2016	UK	195	1913772	98.5197	37.2932	39.28	99	4689843	52.12	187405
Ente_H_ST11_SRR5215673	Enteritidis	H	2015	UK	11	2264473	100	36.4559	47.1765	117	4698655	52.13	282963
MVST_H_ST34_SRR3286678	MVST	H	2015	UK	34	2784846	100	37.2086	58.0176	247	5038232	52.07	171818
Infa_H_ST32_SRR5583118	Infantis	H	2017	UK	32	1637634	97.9499	37.8831	33.4179	122	4672952	52.25	152177
Senft_H_ST185_SRR5583137	Senftenberg	H	2017	UK	185	1506077	87.0172	38.0636	27.303	402	4990051	52.29	39281
Riss_H_ST469_SRR5583874	Rissen	H	2017	UK	469	1823923	96.2639	38.0863	36.5787	155	4919195	52.03	130372
Infa_H_ST603_SRR5583890	Infantis	H	2017	UK	603	1399138	90.4306	38.1251	26.3594	121	4648264	52.27	114585
Infa_H_ST32_SRR5583958	Infantis	H	2017	UK	32	2388612	94.0271	37.3888	46.7905	171	4911559	52.14	123862
Ente_F_ST11_SRR5584805	Enteritidis	F	2017	UK	11	1363243	94.1855	38.2418	26.7495	93	4768463	52.07	226479
Mont_A_ST81_SRR5584839	Montevideo	A	2017	UK	81	1771574	97.2952	37.8776	35.9095	102	4506953	52.31	225127
Mban_F_ST413_SRR5585054	Mbandaka	F	2017	UK	413	1558925	98.672	38.5508	32.0463	159	4740105	52.18	160282
Livi_H_ST457_SRR5585204	Livingstone	H	2011	UK	457	1714997	98.1039	38.1406	35.0516	125	4618728	52.24	197502
Livi_H_ST457_SRR5585213	Livingstone	H	2012	UK	457	2235245	99.2323	38.2391	46.2101	165	4982787	52.13	216647
Livi_H_ST457_SRR5585217	Livingstone	H	2011	UK	457	2235655	98.7804	38.2003	46.0081	121	4716839	52.2	188209
Mban_H_ST413_SRR5585284	Mbandaka	H	2017	UK	413	981330	94.7811	38.3752	19.3774	144	4760182	52.2	121581
Kent_F_ST314_SRR5585299	Kentucky	F	2017	UK	314	1339383	88.3831	38.2491	24.6623	177	4750439	51.95	90587
Typh_H_ST19_SRR5585356	Typhimurium	H	2017	UK	19	1659935	93.6545	38.2053	32.3876	151	4896528	52.15	105545
MVST_F_ST34_SRR5631649	MVST	F	2016	UK	34	2261690	98.3718	37.0906	46.3514	166	4974357	52.14	166158
Riss_F_ST469_SRR5633131	Rissen	F	2017	UK	469	1235351	97.5097	38.5288	25.0956	127	4847258	52.07	233973
Riss_F_ST469_SRR5633136	Rissen	F	2017	UK	469	1179240	98.1557	38.52	24.1144	115	4844569	52.07	197550
Mban_F_ST413_SRR5812699	Mbandaka	F	2015	UK	413	1227712	100	37.1166	25.5773	169	4789954	52.08	139400
Mban_F_ST413_SRR5812706	Mbandaka	F	2015	UK	413	1370388	100	36.9068	28.5497	128	4787046	52.08	150881
Mban_H_ST413_SRR5812729	Mbandaka	H	2015	UK	413	1091585	100	36.8375	22.7414	152	4846378	52.09	150881
Mban_H_ST413_SRR5812747	Mbandaka	H	2016	UK	413	1818163	96.9241	37.3499	36.7133	128	4761446	52.15	152032
Mban_H_ST413_SRR5812770	Mbandaka	H	2015	UK	413	1637821	100	36.0804	34.1213	303	4727603	52.11	140362
Mban_H_ST413_SRR5812783	Mbandaka	H	2015	UK	413	1936580	100	37.3512	40.3454	119	4670097	52.25	167618
Mban_H_ST413_SRR5812802	Mbandaka	H	2015	UK	413	2211208	100	37.5853	46.0668	112	4685583	52.19	197219
Newp_F_ST46_SRR5947612	Newport	F	2017	Germany	46	2304442	242.93	35.1207	116.629	47	4850068	52.13	493813
Typh_A_ST19_SRR6062270	Typhimurium	A	2015	UK	19	1239607	100	37.7681	25.8251	179	4964567	52.1	148794
MVST_H_ST34_SRR6062337	MVST	H	2016	UK	34	1963410	100	36.8954	40.9044	185	4989865	52.09	163801
Typh_F_ST19_SRR6074541	Typhimurium	F	2016	UK	19	1355596	100	36.7132	28.2416	119	4751604	52.12	122273
Typh_A_ST19_SRR6074547	Typhimurium	A	2015	UK	19	1938424	100	36.2411	40.3838	147	4951585	52.1	148792
MVST_H_ST34_SRR6074685	MVST	H	2016	UK	34	2080223	100	36.077	43.338	183	4963749	52.16	149735
MVST_H_ST34_SRR6111251	MVST	H	2015	UK	34	1951604	100	36.8914	40.6584	148	4895930	52.14	171818
Typh_H_ST19_SRR6117638	Typhimurium	H	2016	UK	19	1277716	100	36.7225	26.6191	139	4827122	52.01	161184
Typh_F_ST19_SRR6117791	Typhimurium	F	2016	UK	19	1459087	100	37.04	30.3976	138	4904621	52.09	163926
Newp_F_ST46_SRR6165483	Newport	F	2018	UK	46	2153494	97.2447	38.4313	43.6283	152	4864640	52.15	175947
Newp_H_ST46_SRR6165507	Newport	H	2016	UK	46	1770444	100	37.3258	36.8843	116	4736546	52.1	398875
Dubl_H_ST10_SRR6190442	Dublin	H	2017	UK	10	1253424	99.6446	37.2956	26.0202	143	4853028	52.08	104245
Dubl_H_ST10_SRR6190497	Dublin	H	2016	UK	10	1807097	100	37.2779	37.6479	110	4873941	52.09	190772
Infa_F_ST32_SRR6190513	Infantis	F	2017	UK	32	1756594	96.4695	37.8689	35.3037	96	4657021	52.24	165904
Dubl_F_ST10_SRR6190523	Dublin	F	2017	UK	10	1517418	97.8985	38.2411	30.9485	109	4872043	52.1	196934
MVST_F_ST34_SRR6114085	MVST	F	2015	UK	34	1484181	100	36.7602	30.9204	200	5027863	52.13	104196
MVST_F_ST34_SRR6117476	MVST	F	2015	UK	34	1450083	100	37.3736	30.2101	210	4985355	52.1	161572
Infa_H_ST32_SRR6190999	Infantis	H	2015	UK	32	1975196	100	37.23	41.1499	135	4564399	52.32	144148
Dubl_H_ST10_SRR6191100	Dublin	H	2016	UK	10	1568680	100	36.7323	32.6808	263	4883540	52.09	162058
Dubl_F_ST10_SRR6191126	Dublin	F	2017	UK	10	2627742	97.7832	37.4516	53.5311	125	4938519	51.98	284730
Infa_F_ST32_SRR6191167	Infantis	F	2017	UK	32	947626	98.1144	38.1324	19.37	228	4910386	52.16	56709
Dubl_H_ST10_SRR6191170	Dublin	H	2016	UK	10	3288452	96.9728	37.297	66.4355	107	4875689	52.09	197744
Dubl_H_ST10_SRR6191355	Dublin	H	2017	UK	10	2471923	98.0434	37.1314	50.4908	123	4876414	52.09	237477
Infa_H_ST32_SRR6191368	Infantis	H	2016	UK	32	1930945	98.0739	37.4214	39.4532	115	4721949	52.24	202041
Dubl_F_ST10_SRR6191587	Dublin	F	2017	UK	10	1843983	98.6526	37.454	37.8987	98	4903923	52.05	224259
Dubl_F_ST10_SRR6191602	Dublin	F	2017	UK	10	1954267	97.4723	37.4474	39.6848	88	4903302	52.05	321259
Dubl_F_ST10_SRR6192964	Dublin	F	2017	UK	10	1372369	98.1293	38.2735	28.0562	108	4872341	52.1	208914
Infa_H_ST32_SRR6192967	Infantis	H	2017	UK	32	1635606	98.0872	37.8591	33.4233	143	4920917	52.04	183341
Dubl_H_ST10_SRR6193094	Dublin	H	2016	UK	10	1572182	100	37.1018	32.7538	132	4878055	52.09	321340
Infa_F_ST32_SRR6233878	Infantis	F	2016	UK	32	1412974	100	37.703	29.437	141	4914735	52.14	161192
Infa_H_ST32_SRR6233896	Infantis	H	2016	UK	32	1590810	98.6173	37.2513	32.6836	765	4750335	52.24	201940
Dubl_F_ST10_SRR6233937	Dublin	F	2015	UK	10	2009067	100	36.5539	41.8556	102	4873774	52.1	296865
Kent_F_ST314_SRR6518312	Kentucky	F	2017	UK	314	1395686	97.1285	38.1613	28.2418	108	4669267	52.11	177663
Newp_F_ST31_SRR6518317	Newport	F	2017	UK	31	1519799	99.6697	38.6196	31.5579	90	4669009	52.14	273831
Newp_F_ST31_SRR6518326	Newport	F	2017	UK	31	1993467	99.3009	37.3545	41.2402	114	4612315	52.16	195002
Ente_F_ST11_SRR6918853	Enteritidis	F	2017	UK	11	1450143	100.128	37.3015	30.2501	90	4746817	52.02	228458
Ente_H_ST11_SRR6919089	Enteritidis	H	2017	UK	11	1076674	99.7264	38.6022	22.3693	124	4702279	52.15	115978
Ente_F_ST11_SRR6919136	Enteritidis	F	2017	UK	11	1426224	100.13	37.2323	29.7515	81	4748821	52.02	243004
Ente_F_ST11_SRR6924153	Enteritidis	F	2016	UK	11	1466591	100	36.9557	30.554	94	4731747	52.04	217713
MVST_A_ST34_SRR6943451	MVST	A	2012	Ireland	34	1088782	126	35.8161	28.5805	180	4985307	52.13	163909
Thom_H_ST26_SRR7108611	Thompson	H	2017	UK	26	1244264	99.9394	37.4701	25.9065	138	4724476	52.19	281044
Ente_H_ST11_SRR7122572	Enteritidis	H	2018	UK	11	951210	99.6422	38.6106	19.746	102	4733597	52.06	217764
Riss_H_ST469_SRR7123199	Rissen	H	2018	UK	469	1586643	100.265	38.237	33.1426	156	4917897	52	160054
Dubl_H_ST10_SRR7140652	Dublin	H	2018	UK	10	2048336	100.288	38.453	42.7967	75	4875717	52.09	405117
Mban_H_ST4754_SRR7159879	Mbandaka	H	2016	UK	4754	2017743	98.6356	38.4611	41.4628	130	4699245	52.16	167618
MVST_H_ST34_SRR7163807	MVST	H	2016	UK	34	2211917	98.5163	36.6524	45.3979	131	4958154	52.16	183542
Typh_H_ST19_SRR7172598	Typhimurium	H	2017	UK	19	2013672	100.212	37.6713	42.0406	122	4898774	52.19	213779
Mont_H_ST316_SRR7187254	Montevideo	H	2016	UK	316	1367357	100	36.8625	28.4866	266	4867749	52.02	149608
Senft_H_ST185_SRR7187937	Senftenberg	H	2017	UK	185	1367472	100.234	38.1665	28.5556	110	4896754	52.03	235071
Newp_H_ST31_SRR7204624	Newport	H	2015	UK	31	1781231	100	36.428	37.109	93	4668536	52.15	294286
Mban_H_ST413_SRR7215962	Mbandaka	H	2017	UK	413	1603023	100.239	37.5897	33.4761	134	4895696	52.03	160281
Livi_H_ST543_SRR7216056	Livingstone	H	2013	UK	543	1353998	82.2563	38.7692	23.2031	274	4785752	52.2	78105
Mont_H_ST195_SRR7221401	Montevideo	H	2016	UK	195	3041760	99.3961	38.015	62.9873	89	4633416	52.24	217324
Kent_H_ST198_SRR7230675	Kentucky	H	2015	UK	198	1952444	100	37.3182	40.6759	136	4785262	52.15	146464
Hada_H_ST33_SRR7230714	Hadar	H	2015	UK	33	1752939	100	37.3749	36.5196	129	4867834	52.15	216782
Riss_H_ST469_SRR7274992	Rissen	H	2015	UK	469	1133892	100	35.9838	23.6227	178	4924234	52.01	152913
Kent_H_ST314_SRR7274998	Kentucky	H	2016	UK	314	2159116	97.4727	37.8762	43.8447	101	4669402	52.11	236590
Kent_H_ST198_SRR7275131	Kentucky	H	2016	UK	198	1650135	99.544	37.0579	34.2211	118	4846138	52.14	357005
Senft_H_ST14_SRR7278085	Senftenberg	H	2016	UK	14	2394129	98.9841	37.5025	49.371	165	5000516	51.93	204456
Kent_H_ST198_SRR7285738	Kentucky	H	2018	UK	198	1535888	98.7812	37.999	31.6077	156	4851503	52.16	99812
Typh_H_ST36_SRR7286675	Typhimurium	H	2018	UK	36	803502	98.6594	38.1879	16.5152	252	4892598	52.05	87573
Thom_H_ST26_SRR7286836	Thompson	H	2018	UK	26	1940435	99.9451	38.0347	40.4035	231	4774513	52.26	217777
Riss_H_ST469_SRR7292871	Rissen	H	2017	UK	469	1883160	99.7221	37.5295	39.1235	162	4991338	52.03	181393
Typh_H_ST19_SRR7298368	Typhimurium	H	2016	UK	19	1982157	98.5415	38.4897	40.6927	169	4974697	52.08	148839
Newp_H_ST46_SRR7343874	Newport	H	2015	UK	46	1643742	100	36.6271	34.2446	163	4617541	52.22	89502
Typh_H_ST19_SRR7349129	Typhimurium	H	2018	UK	19	2101785	100.109	38.2459	43.8349	112	4874888	52.17	173742
MVST_H_ST34_SRR7349369	MVST	H	2017	UK	34	1858123	94.4521	38.2976	36.5633	150	4948351	52.13	197742
Typh_H_ST19_SRR7350698	Typhimurium	H	2016	UK	19	1734091	99.5714	38.4344	35.9721	188	4967472	52.12	136027
Livi_H_ST457_SRR7350730	Livingstone	H	2013	UK	457	1713683	98.4742	38.215	35.157	115	4718492	52.19	205854
Kent_H_ST198_SRR7351483	Kentucky	H	2018	UK	198	1287254	100.25	38.511	26.8847	113	4857545	52.14	372689
MVST_H_ST34_SRR7351525	MVST	H	2016	UK	34	2495643	99.2888	38.1205	51.6228	153	4895588	52.17	170764
Senft_H_ST14_SRR7351606	Senftenberg	H	2017	UK	14	1999780	99.2167	36.9306	41.3358	207	5073208	51.74	110200
Mont_H_ST1531_SRR7358352	Montevideo	H	2017	UK	1531	1468938	99.9403	38.2793	30.5846	174	4535033	52.3	216738
Riss_H_ST469_SRR7359575	Rissen	H	2017	UK	469	1472768	99.8892	36.8002	30.6487	295	4913715	52	119905
Hada_H_ST33_SRR7369106	Hadar	H	2016	UK	33	2768130	99.2219	37.4115	57.2207	112	4735732	52.17	252048
Kent_H_ST198_SRR7402099	Kentucky	H	2016	UK	198	1957958	99.0504	38.1276	40.4035	107	4789201	52.2	216690
Newp_H_ST156_SRR7408391	Newport	H	2016	UK	156	2486541	97.6241	36.684	50.5722	133	4853211	52.18	175034
Livi_H_ST457_SRR7416090	Livingstone	H	2015	UK	457	955177	100	37.0721	19.8995	170	4717353	52.19	97266
Hada_H_ST33_SRR7417199	Hadar	H	2017	UK	33	1184376	96.9694	38.6832	23.9267	208	4721957	52.19	175616
Kent_A_ST198_SRR7426149	Kentucky	A	2010	Switzerland	198	872064	188.926	36.5538	34.3241	60	4840783	52.15	444813
Kent_H_ST198_SRR7426169	Kentucky	H	2010	Switzerland	198	1429749	187.877	36.5481	55.9618	65	4783363	52.22	343711
Riss_H_ST469_SRR7426878	Rissen	H	2015	UK	469	1265970	100	37.5896	26.3744	188	4869086	52.05	173085
Thom_H_ST26_SRR7427046	Thompson	H	2015	UK	26	2539927	100	37.0383	52.9151	136	4655805	52.19	162126
Typh_A_ST19_SRR7439225	Typhimurium	A	2012	Switzerland	19	833195	280.435	36.4856	48.6786	57	4770688	52.18	271381
Senft_H_ST210_SRR7439541	Senftenberg	H	2015	UK	210	2122225	100	36.7166	44.213	129	5050918	51.86	381825
Kent_A_ST314_SRR7441800	Kentucky	A	2017	Switzerland	314	686452	232.14	36.6325	33.1986	53	4679023	52.14	560429
Kent_A_ST314_SRR7441801	Kentucky	A	2017	Switzerland	314	482155	243.48	36.5504	24.4573	55	4679431	52.13	560429
Senft_H_ST14_SRR7444234	Senftenberg	H	2016	UK	14	2030665	100	36.3779	42.3055	109	4829749	52.01	188062
Thom_H_ST26_SRR7450840	Thompson	H	2015	UK	26	2130097	100	37.4334	44.377	119	4694834	52.18	180169
Riss_H_STND_SRR7451168	Rissen	H	2017	UK	ND	1357054	99.4851	37.2093	28.1264	159	4770556	52.06	110867
Hada_H_ST33_SRR7456937	Hadar	H	2016	UK	33	2397826	100	36.9486	49.9547	104	4730247	52.18	223984
Livi_H_ST457_SRR7456996	Livingstone	H	2013	UK	457	2422103	98.9171	38.2249	49.914	144	4789056	52.19	179285
Newp_H_ST45_SRR7457144	Newport	H	2017	UK	45	2755840	95.5889	38.0539	54.8808	135	4587693	52.19	203654
Newp_H_ST2322_SRR7457150	Newport	H	2016	UK	2322	3036149	97.6285	36.3038	61.7531	145	5020778	52.06	178527
MVST_H_ST34_SRR7457879	MVST	H	2018	UK	34	1741063	100.312	38.4615	36.3855	144	4974072	52.13	197743
Thom_H_ST26_SRR7458668	Thompson	H	2017	UK	26	944937	99.944	37.4348	19.6752	109	4664747	52.27	182805
Mont_H_STND_SRR7458754	Montevideo	H	2016	UK	ND	1642280	98.7534	36.814	33.7876	228	4792539	52.07	52460
Typh_H_ST34_SRR7471102	Typhimurium	H	2017	UK	34	1191421	97.7567	39.0343	24.2645	126	4888931	52.11	174521
Mont_H_ST138_SRR7474881	Montevideo	H	2015	UK	138	2050064	100	36.9697	42.7097	90	4559754	52.3	178271
Riss_H_ST469_SRR7475342	Rissen	H	2016	UK	469	1852149	100	36.1928	38.5864	211	4949768	52.04	147009
Livi_H_ST543_SRR7475493	Livingstone	H	2016	UK	543	2995176	99.6098	37.5314	62.156	117	4776883	52.19	188663
Newp_H_ST118_SRR7495563	Newport	H	2016	UK	118	1043694	100	36.5463	21.7436	393	5747765	51.62	91825
Mont_F_ST316_SRR7501175	Montevideo	F	2016	UK	316	1634777	98.2083	37.2953	33.4476	101	4731543	52.13	184699
Infa_F_ST32_SRR7501304	Infantis	F	2018	UK	32	1419371	100.115	37.6644	29.6043	121	4961274	52.06	161360
Dubl_F_ST10_SRR7501348	Dublin	F	2014	UK	10	2303595	100	36.9718	47.9916	137	4873386	52.1	306294
Ente_F_ST11_SRR7501409	Enteritidis	F	2018	UK	11	992863	99.2073	37.7745	20.5207	73	4700111	52.12	327295
Riss_F_ST469_SRR7501513	Rissen	F	2016	UK	469	2023683	100	37.0877	42.1601	141	4915969	52.01	173742
Newp_F_ST45_SRR7501680	Newport	F	2018	UK	45	2618749	99.5593	38.1591	54.3168	127	4731035	52.21	165563
Newp_F_ST45_SRR7501683	Newport	F	2018	UK	45	1117367	100.246	37.4086	23.3357	75	4642208	52.24	391672
Senft_F_ST14_SRR7501709	Senftenberg	F	2015	UK	14	2060940	100	37.0736	42.9363	112	4782056	51.89	167665
Senft_F_ST14_SRR7501733	Senftenberg	F	2017	UK	14	2079610	97.9493	37.3745	42.4367	276	4831627	52.04	231665
Mont_F_ST316_SRR7501748	Montevideo	F	2016	UK	316	2702467	97.6117	36.924	54.9567	116	4733401	52.12	170768
Newp_F_ST46_SRR7501751	Newport	F	2016	UK	46	2367053	98.4721	37.3489	48.5602	83	4619470	52.15	273288
Infa_F_ST32_SRR7506428	Infantis	F	2018	UK	32	1247630	100.268	38.3324	26.062	89	4560594	52.31	182824
Mban_F_ST5078_SRR7506445	Mbandaka	F	2018	UK	5078	1259100	100.139	38.3523	26.2677	99	4742126	52.16	212268
Mban_F_ST413_SRR7506819	Mbandaka	F	2018	UK	413	1206808	95.6049	38.1363	24.0368	397	5108152	52.02	126265
Thom_F_ST2125_SRR7506860	Thompson	F	2016	UK	2125	2823501	100	37.1259	58.8229	89	4632420	52.25	159887
Typh_F_ST19_SRR7506908	Typhimurium	F	2018	UK	19	1565569	100.011	37.6257	32.6196	157	5001208	52.09	149348
Infa_F_ST32_SRR7506922	Infantis	F	2018	UK	32	1336089	100.317	38.6482	27.9235	125	4987149	52.12	203430
Mont_F_ST81_SRR7506996	Montevideo	F	2014	UK	81	2571083	100	37.1255	53.5642	185	4514256	52.31	175061
Typh_F_ST19_SRR7506998	Typhimurium	F	2016	UK	19	2492089	98.438	37.4841	51.1075	110	4765658	52.15	182794
Senft_F_ST14_SRR7506999	Senftenberg	F	2015	UK	14	1708641	100	36.8235	35.5967	128	4824627	52.02	171248
Hada_F_ST33_SRR7511841	Hadar	F	2016	UK	33	1655638	100	37.4621	34.4925	138	4776862	52.08	179434
Kent_F_ST314_SRR7511847	Kentucky	F	2017	UK	314	1447353	95.5876	37.9494	28.8227	132	4670683	52.11	164422
Riss_F_ST469_SRR7511854	Rissen	F	2017	UK	469	1287016	97.2324	37.5806	26.0708	170	4988009	52	180932
Mban_F_ST413_SRR7511872	Mbandaka	F	2018	UK	413	860076	100.25	38.3229	17.963	96	4723752	52.19	168824
Ente_F_ST11_SRR7511907	Enteritidis	F	2015	UK	11	2094159	100	36.1534	43.6283	153	4733227	52.13	85875
MVST_F_ST34_SRR7511931	MVST	F	2014	UK	34	3445940	100	37.2361	71.7904	403	4967661	52.14	171818
Dubl_F_ST10_SRR7516260	Dublin	F	2018	UK	10	1389348	99.8304	37.7026	28.8957	74	4872908	52.09	359456
Senft_F_ST14_SRR7516273	Senftenberg	F	2015	UK	14	1628685	100	36.7878	33.9309	150	4824026	52.03	164484
Mban_F_ST413_SRR7516544	Mbandaka	F	2018	UK	413	2051820	100.091	38.0652	42.7851	109	4791256	52.17	196955
Riss_F_ST469_SRR7516555	Rissen	F	2015	UK	469	1731629	100	37.3466	36.0756	236	4951433	52.03	143910
Newp_F_ST45_SRR7516704	Newport	F	2016	UK	45	2214692	98.5434	38.0161	45.4674	87	4618167	52.23	370944
Infa_H_ST32_SRR7522876	Infantis	H	2018	UK	32	1678664	100.288	37.9606	35.0728	115	4634555	52.27	201781
Newp_H_ST46_SRR7523067	Newport	H	2018	UK	46	1739586	100.208	37.1234	36.3168	142	4912332	52.17	215282
Infa_H_ST32_SRR7523075	Infantis	H	2018	UK	32	944843	100.29	37.1258	19.7413	119	4910771	52.14	203872
Typh_H_ST5060_SRR7523123	Typhimurium	H	2018	UK	5060	1735115	100.225	38.391	36.2297	154	4879353	51.95	251970
Kent_H_ST314_SRR7523193	Kentucky	H	2016	UK	314	1959840	99.6756	37.1376	40.6975	109	4671560	52.12	254707
Dubl_H_ST10_SRR7523206	Dublin	H	2016	UK	10	1808178	99.7799	36.49	37.5875	86	4869227	52.1	224260
Kent_H_ST198_SRR7523607	Kentucky	H	2015	UK	198	743686	100	37.4627	15.4935	140	4792957	52.2	120778
Mont_F_ST81_SRR7523856	Montevideo	F	2014	UK	81	3602702	100	37.2492	75.0563	217	4823438	52.24	175061
Kent_H_ST152_SRR7527965	Kentucky	H	2016	UK	152	1797122	100	36.8152	37.44	133	4724300	52.11	135014
Riss_H_ST469_SRR7533291	Rissen	H	2018	UK	469	2419824	100.05	38.5192	50.4384	116	4843055	52.05	173093
Newp_F_ST46_SRR7533388	Newport	F	2016	UK	46	2170308	97.9613	37.3319	44.293	80	4619496	52.15	322664
Mont_F_ST81_SRR7533560	Montevideo	F	2014	UK	81	4603531	100	37.2583	95.9069	158	4815868	52.24	195028
MVST_H_ST34_SRR7828228	MVST	H	2018	UK	34	1222873	99.496	37.8351	25.3481	248	5080739	52.14	171818
Dubl_H_ST10_SRR7841389	Dublin	H	2018	UK	10	1076512	100.155	38.0632	22.4621	75	4870696	52.09	197740
Mban_H_ST413_SRR7841635	Mbandaka	H	2018	UK	413	2916479	98.5357	37.9973	59.8703	213	4771999	52.15	152002
Senft_F_ST14_SRR7842463	Senftenberg	F	2018	UK	14	2129258	100.134	37.9345	44.419	94	4718854	52.06	231537
Newp_H_ST45_SRR7842552	Newport	H	2018	UK	45	3280791	99.8617	37.876	68.2553	79	4642695	52.24	371110
Thom_H_ST26_SRR7842563	Thompson	H	2018	UK	26	1036934	99.9988	38.8894	21.6025	163	4921133	52.05	182850
Newp_H_ST118_SRR7850555	Newport	H	2018	UK	118	1927236	100.308	37.9019	40.2744	119	4638178	52.13	164800
Senft_H_ST14_SRR7867160	Senftenberg	H	2018	UK	14	1292940	100.279	37.92	27.0113	88	4917358	51.85	257667
Newp_H_ST118_SRR7867197	Newport	H	2018	UK	118	2566711	100.186	38.1249	53.5727	133	4695376	52.09	190531
Senft_F_ST14_SRR7867201	Senftenberg	F	2017	UK	14	1769880	100.151	38.1111	36.9283	127	4818982	52.03	204825
Typh_H_ST19_SRR7879442	Typhimurium	H	2018	UK	19	2060616	99.888	37.8951	42.8814	136	4882171	52.12	186036
Thom_H_ST26_SRR7879523	Thompson	H	2017	UK	26	1669106	99.9875	37.7542	34.7687	119	4674166	52.2	217965
Mban_F_ST413_SRR7884617	Mbandaka	F	2018	UK	413	1434184	99.9478	37.605	29.8632	112	4710555	52.21	212014
Newp_H_ST118_SRR7885226	Newport	H	2017	UK	118	1852028	100.034	37.4884	38.5969	104	4643801	52.12	188126
Thom_F_ST2125_SRR7885298	Thompson	F	2016	UK	2125	2602904	100	37.4627	54.2272	138	4637282	52.25	136061
Kent_H_ST198_SRR7892169	Kentucky	H	2017	UK	198	1720398	100.356	37.7962	35.9694	131	4848036	52.15	251052
Senft_H_ST14_SRR7892190	Senftenberg	H	2018	UK	14	2332197	96.7876	38.244	47.0266	144	4894002	51.96	204592
MVST_H_ST34_SRR7892231	MVST	H	2017	UK	34	1278434	99.9678	37.8599	26.6255	165	4996801	52.09	178872
Mont_F_ST316_SRR7892295	Montevideo	F	2016	UK	316	1894771	99.8571	37.3636	39.418	115	4676170	52.25	146056
Senft_H_ST217_SRR7892326	Senftenberg	H	2018	UK	217	2559428	99.5455	37.9712	53.0791	168	4940156	52.17	115315
Typh_H_ST19_SRR7903039	Typhimurium	H	2016	UK	19	2515159	98.1371	37.0576	51.423	269	5083493	52.09	136051
Newp_H_ST46_SRR7911485	Newport	H	2018	UK	46	1549994	100.288	38.0294	32.3847	132	4829007	52.19	341445
Ente_F_ST11_SRR7962012	Enteritidis	F	2018	UK	11	2386245	98.9923	37.8209	49.2125	83	4694832	52.13	228458
Thom_H_ST26_SRR7962014	Thompson	H	2018	UK	26	2127000	99.9997	37.7305	44.3124	125	4783760	52.15	209919
Hada_H_ST33_SRR7962266	Hadar	H	2018	UK	33	2243781	100.019	37.308	46.7545	129	4769400	52.16	265784
Mont_H_ST2328_SRR7962281	Montevideo	H	2018	UK	2328	2134649	99.1498	37.7936	44.0938	189	5068731	52.08	121511
Ente_F_ST11_SRR7996759	Enteritidis	F	2018	UK	11	1884275	97.3672	38.0756	38.2222	90	4695533	52.13	227913
Mont_H_ST138_SRR7997068	Montevideo	H	2018	UK	138	1426685	99.4709	37.2807	29.5653	103	4557057	52.27	195056
Ente_F_ST11_SRR7997098	Enteritidis	F	2018	UK	11	2454011	97.9563	37.1536	50.0804	84	4694969	52.13	228458
Thom_H_ST26_SRR7998228	Thompson	H	2018	UK	26	2085519	100.001	38.1156	43.4489	96	4823897	52.16	281044
Ente_F_ST11_SRR8114927	Enteritidis	F	2018	UK	11	5032742	100.126	37.8148	104.981	91	4697231	52.13	247137
Mont_H_ST699_SRR8116977	Montevideo	H	2018	UK	699	1570127	100.098	37.5851	32.7429	147	4912317	52.25	206448
Senft_H_ST14_SRR8116987	Senftenberg	H	2018	UK	14	1559972	100.195	37.8	32.5627	116	4847082	52	205351
Hada_H_ST473_SRR8117017	Hadar	H	2018	UK	473	2336303	99.7676	38.4112	48.5599	127	5208144	52.05	223984
Newp_F_ST31_SRR8181652	Newport	F	2018	UK	31	2855383	99.8675	37.7837	59.4083	93	4779562	52.22	524875
Mont_H_ST195_SRR8182712	Montevideo	H	2018	UK	195	1993436	99.0409	37.8055	41.1316	115	4647625	52.16	159975
MVST_H_ST34_SRR8186080	MVST	H	2018	UK	34	2541719	99.5872	37.8521	52.7339	135	4879120	52.16	474026
Thom_A_ST26_SRR8201774	Thompson	A	2018	UK	26	1317014	99.7934	37.6081	27.3811	109	4668008	52.18	180474
Newp_F_ST31_SRR8204795	Newport	F	2018	UK	31	2675841	99.5578	38.0582	55.5002	100	4778660	52.21	371662
Newp_A_ST31_SRR8239920	Newport	A	2018	UK	31	1776765	96.8857	37.7962	35.8632	137	4752844	52.19	124306
Senft_A_ST185_SRR8239924	Senftenberg	A	2018	UK	185	1828363	97.7976	37.8109	37.252	176	4967543	52.14	104693
Typh_F_ST19_SRR8239935	Typhimurium	F	2018	UK	19	2969487	98.4069	37.9597	60.8788	165	4969913	52.11	149347
Senft_A_ST14_19-109599	Senftenberg	A	2017	Italy	14	756847	226.222	36.5752	35.6699	248	4823119	52.13	59019
Livi_A_ST1941_19-109661	Livingstone	A	2016	Italy	1941	756698	226.418	36.4806	35.6938	189	4880465	52.13	77495
Livi_F_ST543_19-109665	Livingstone	F	2016	Italy	543	730602	213.853	36.5972	32.5503	196	4791972	52.19	59405
Livi_A_ST1941_19-109667	Livingstone	A	2016	Italy	1941	720273	224.272	36.5307	33.6535	218	4884379	52.13	63990
Livi_A_ST1941_19-109669	Livingstone	A	2016	Italy	1941	783731	215.405	36.5698	35.1707	200	4880043	52.12	70400
Livi_A_ST1941_19-109672	Livingstone	A	2016	Italy	1941	689753	224.952	36.528	32.3252	274	4886244	52.23	42830
Livi_A_ST1941_19-109675	Livingstone	A	2016	Italy	1941	892836	219.735	36.6376	40.8723	202	4898593	52.14	60811
Riss_A_ST469_19-109694	Rissen	A	2016	Italy	469	721784	230.534	36.5486	34.6657	280	4806708	52.25	37879
Riss_A_ST469_19-109695	Rissen	A	2016	Italy	469	738037	220.441	36.6081	33.8945	319	4745359	52.31	32524
Riss_A_ST469_19-109698	Rissen	A	2016	Italy	469	625334	226.177	36.403	29.4658	305	4849408	52.26	36019
Senft_A_ST14_19-109699	Senftenberg	A	2016	Italy	14	766184	221.021	36.4986	35.2797	212	4864429	52.04	74450
Senft_A_ST14_19-109702	Senftenberg	A	2016	Italy	14	871068	210.595	36.5933	38.2171	266	4855493	52.07	48543
Senft_A_ST14_19-109703	Senftenberg	A	2016	Italy	14	736621	211.568	36.6228	32.4678	191	4864204	52.04	75582
Senft_A_ST14_19-109705	Senftenberg	A	2016	Italy	14	642624	226.356	36.5662	30.3046	270	4798740	52.13	44392
Riss_A_ST469_19-112167	Rissen	A	2014	Italy	469	752910	219.384	36.5438	34.4117	264	4952104	52.2	42647
Riss_A_ST469_19-112179	Rissen	A	2014	Italy	469	855296	218.32	36.6138	38.9017	281	4811102	52.23	46545
Riss_A_ST469_19-112191	Rissen	A	2014	Italy	469	677239	225.476	36.5038	31.8127	270	4836575	52.21	41288
Mban_F_ST413_19-112193	Mbandaka	F	2017	Italy	413	967952	225.862	36.6648	45.5466	194	4690908	52.22	59974
Kent_A_ST152_19-98810	Kentucky	A	2018	Italy	152	810884	220.384	36.4931	37.2304	132	4813687	52.05	102863
Kent_A_ST152_19-98822	Kentucky	A	2018	Italy	152	551031	222.632	36.5537	25.5577	219	4759376	52.14	49629
Kent_A_ST152_19-98827	Kentucky	A	2018	Italy	152	717522	223.751	36.607	33.4471	218	4721355	52.22	49985
Kent_A_ST152_19-98831	Kentucky	A	2018	Italy	152	763136	222.873	36.5415	35.4339	149	4774229	52.08	94212
Livi_A_ST1941_19-109670	Livingstone	A	2016	Italy	1941	598442	226.208	36.4674	28.2026	284	4953062	52.3	41305
Livi_A_ST1941_19-109673	Livingstone	A	2016	Italy	1941	402059	223.177	36.071	18.6938	451	4891995	52.18	21701
Senft_F_ST14_19-112188	Senftenberg	F	2014	Italy	14	914858	221.514	36.4994	42.2196	202	4752941	52.13	60776
Infa_F_ST32_19-95979	Infantis	F	2018	Italy	32	676320	226.615	36.5401	31.9301	191	4915901	52.21	64383
Livi_A_ST1941_19-95985	Livingstone	A	2018	Italy	1941	651072	223.941	36.6259	30.3754	225	4872086	52.14	46444
Infa_F_ST32_19-96001	Infantis	F	2018	Italy	32	666289	229.619	36.5296	31.8735	220	4946963	52.1	58577
Infa_F_ST32_19-96008	Infantis	F	2018	Italy	32	563817	212.705	36.3462	24.9847	105	5012713	52.01	161336
Typh_A_ST19_19-96016	Typhimurium	A	2018	Italy	19	717550	219.045	36.4761	32.745	232	4975462	52.18	54867
Kent_F_ST152_19-96025	Kentucky	F	2018	Italy	152	666300	223.216	36.4191	30.9852	220	4769057	52.12	58924
Hada_F_ST33_19-96040	Hadar	F	2018	Italy	33	604306	225.251	36.4494	28.3585	152	4742667	52.26	59531
Mban_A_ST413_19-96042	Mbandaka	A	2018	Italy	413	783873	228.24	36.4756	37.2732	248	5080764	52.19	49559
Dubl_F_ST1494_19-96049	Dublin	F	2018	Italy	1494	643058	220.111	36.4057	29.4883	192	4991970	52.17	58151
Kent_F_ST198_19-96050	Kentucky	F	2018	Italy	198	605305	223.292	36.3796	28.1583	226	4790569	52.21	50354
Infa_F_ST32_19-96052	Infantis	F	2018	Italy	32	704220	210.779	36.4401	30.924	85	4963710	52.06	252306
Kent_A_ST152_19-96053	Kentucky	A	2018	Italy	152	544037	225.536	36.4471	25.5625	107	4737447	52.14	113860
Mont_A_ST316_19-96056	Montevideo	A	2018	Italy	316	674227	220.004	36.4266	30.9027	182	4664009	52.24	58693
Senft_A_ST14_19-96034	Senftenberg	A	2018	Italy	14	715006	225.108	36.5069	33.5321	189	4883023	52.01	104279
Newp_F_ST166_19-96037	Newport	F	2018	Italy	166	896338	215.563	36.689	40.2537	166	4834413	52.14	76880
Infa_F_ST32_19-96060	Infantis	F	2018	Italy	32	745550	228.738	36.5949	35.5283	170	4920254	52.21	83344
Mban_F_ST413_19-96061	Mbandaka	F	2018	Italy	413	966468	227.916	36.6895	45.8904	133	4759762	52.21	99910
Kent_A_ST152_19-96062	Kentucky	A	2018	Italy	152	738597	225.817	36.4554	34.7475	164	4772549	52.09	81974
Kent_A_ST198_19-96063	Kentucky	A	2018	Italy	198	726087	221.359	36.5533	33.4846	120	4804440	52.14	92567
Thom_A_ST26_19-96064	Thompson	A	2018	Italy	26	852376	227.237	36.7097	40.3523	112	4676531	52.29	151422
Typh_F_ST19_19-96065	Typhimurium	F	2018	Italy	19	709357	222.565	36.5965	32.8913	131	4966897	52.18	84185
Thom_A_ST26_19-96066	Thompson	A	2018	Italy	26	682746	229.669	36.6049	32.6678	174	4703129	52.27	84607
Dubl_F_ST10_19-96068	Dublin	F	2018	Italy	10	836225	227.986	36.5754	39.7183	97	4880379	52.11	127447
Mban_A_ST413_19-96069	Mbandaka	A	2018	Italy	413	647185	225.683	36.5349	30.4289	212	4848080	52.22	56033
Newp_F_ST45_19-96070	Newport	F	2018	Italy	45	747982	219.674	36.5725	34.2318	41	4591891	52.21	653199
Kent_A_ST152_19-96071	Kentucky	A	2018	Italy	152	763445	230.045	36.5894	36.5889	137	4771223	52.08	96829
Kent_A_ST152_19-98031	Kentucky	A	2018	Italy	152	726527	228.514	36.5317	34.5878	132	4775087	52.07	98069
Kent_A_ST152_19-98035	Kentucky	A	2018	Italy	152	714058	224.261	36.4557	33.3615	155	4766676	52.1	87130
Mban_A_ST413_19-98037	Mbandaka	A	2018	Italy	413	938153	228.218	36.6762	44.6049	116	4809608	52.16	283262
Livi_F_ST1941_19-109289	Livingstone	F	2016	Italy	1941	1100211	226.208	36.5262	51.8493	93	4889373	52.06	156245
Livi_A_ST1941_19-109301	Livingstone	A	2017	Italy	1941	673492	232.063	36.4259	32.561	238	4900224	52.15	61753
Dubl_F_ST10_19-10947	Dublin	F	2016	Italy	10	771918	233.099	36.4714	37.4861	124	4871772	52.13	92192
Dubl_F_ST10_19-109515	Dublin	F	2017	Italy	10	702203	228.161	36.3936	33.3782	184	4852000	52.21	64229
Livi_F_ST1941_19-109566	Livingstone	F	2017	Italy	1941	771237	214.23	36.3935	34.4212	146	4881097	52.09	91920
Livi_F_ST1941_19-109568	Livingstone	F	2017	Italy	1941	794073	213.606	36.3613	35.3373	192	4882004	52.11	61820
Livi_A_ST1941_19-109571	Livingstone	A	2017	Italy	1941	985478	224.541	36.6067	46.1001	195	4925502	52.08	68443
Mban_F_ST413_19-109574	Mbandaka	F	2017	Italy	413	861774	221.437	36.5386	39.7561	200	4692051	52.23	65369
Newp_A_ST45_19-109588	Newport	A	2017	Italy	45	741912	228.496	36.5194	35.3175	145	4738249	52.09	82063
Newp_A_ST45_19-109589	Newport	A	2017	Italy	45	925182	222.748	36.5057	42.9338	126	4592049	52.24	90405
Newp_A_ST45_19-109590	Newport	A	2017	Italy	45	961823	229.311	36.3883	45.9493	94	4643148	52.21	160915
Dubl_F_ST10_19-109645	Dublin	F	2016	Italy	10	1356464	206.853	36.609	58.4559	108	4879639	52.13	154472
Kent_A_ST152_19-98038	Kentucky	A	2018	Italy	152	711353	223.551	36.2898	33.1299	162	4768490	52.1	76056
Mban_A_ST413_19-98040	Mbandaka	A	2018	Italy	413	890419	219.987	36.6097	40.8084	184	4757602	52.23	69104
Senft_A_ST14_19-98044	Senftenberg	A	2018	Italy	14	754033	227.755	36.5454	35.778	586	5115900	51.69	47985
Newp_F_ST45_19-98047	Newport	F	2018	Italy	45	791952	230.492	36.5618	38.029	154	4637654	52.25	80610
Senft_A_ST14_19-98049	Senftenberg	A	2018	Italy	14	824293	229.904	36.5201	39.481	520	5049896	51.75	63884
Typh_F_ST34_19-98051	Typhimurium	F	2018	Italy	34	744366	230.174	36.3745	35.6945	152	4933367	52.15	87414
Thom_A_ST26_19-98817	Thompson	A	2018	Italy	26	759828	222.229	36.5118	35.1783	187	4784684	52.26	77237
Thom_A_ST26_19-98823	Thompson	A	2018	Italy	26	1084860	223.179	36.6532	50.4413	178	5251119	52.15	108673
Kent_F_ST198_19-98826	Kentucky	F	2018	Italy	198	641713	228.216	36.3419	30.5102	192	4796850	52.18	60159
Typh_F_ST99_19-98834	Typhimurium	F	2018	Italy	99	617771	231.494	36.2923	29.7937	161	4898245	52.13	82171
Senft_F_ST14_19-98839	Senftenberg	F	2018	Italy	14	865550	212.273	36.5095	38.2776	171	4867894	52.04	97983
Riss_F_ST469_19-98841	Rissen	F	2018	Italy	469	775816	222.39	36.4165	35.9446	237	4935777	52.16	53782
Typh_F_ST34_19-98844	Typhimurium	F	2018	Italy	34	667886	232.887	36.3033	32.4045	108	4936039	52.14	185620
Mban_A_ST413_19-109576	Mbandaka	A	2017	Italy	413	3553818	146.855	34.4412	108.728	111	4762822	52.16	274815
Mban_A_ST413_19-109579	Mbandaka	A	2017	Italy	413	3440920	145.311	34.443	104.168	152	4771769	52.16	227802
Hada_F_ST33_19-109288	Hadar	F	2017	Italy	33	3285846	146.677	34.5247	100.408	103	4744173	52.21	312232
Mban_A_ST413_19-109293	Mbandaka	A	2017	Italy	413	3402773	145.263	34.5383	102.978	171	5053289	52.13	227670
Ente_F_ST11_19-109519	Enteritidis	F	2017	Italy	11	3165535	147.548	34.3864	97.3061	88	4710021	52.13	226264
Ente_F_ST11_19-109522	Enteritidis	F	2017	Italy	11	3500793	145.927	34.4591	106.429	79	4745387	52.09	226271
Ente_F_ST11_19-109556	Enteritidis	F	2017	Italy	11	4020846	148.009	34.4777	123.983	101	4724905	52.12	241984
Ente_F_ST3233_19-109558	Enteritidis	F	2017	Italy	3233	3131942	144.338	34.4332	94.1788	132	4716639	52.14	242154
Ente_F_ST11_19-109561	Enteritidis	F	2017	Italy	11	4004730	145.187	34.4643	121.132	76	4701896	52.13	242328
Hada_F_ST33_19-109564	Hadar	F	2017	Italy	33	3643897	145.475	34.4558	110.437	171	4770535	52.2	353491
Senft_A_ST14_19-109597	Senftenberg	A	2017	Italy	14	3195129	145.651	34.5085	96.9529	196	4878803	51.99	149192
Senft_F_ST14_19-109603	Senftenberg	F	2017	Italy	14	3318039	145.466	34.5268	100.554	187	4873242	51.99	149867
Thom_F_ST26_19-109609	Thompson	F	2017	Italy	26	2932750	148.492	34.4652	90.7272	142	4745436	52.19	180115
Thom_F_ST26_19-109611	Thompson	F	2017	Italy	26	3418212	145.763	34.5149	103.802	173	5001818	51.88	217955
Thom_A_ST26_19-109613	Thompson	A	2017	Italy	26	3267418	146.685	34.498	99.8503	95	5036851	52.17	315378
Thom_A_ST26_19-109621	Thompson	A	2017	Italy	26	3337887	147.312	34.489	102.44	117	4818132	52.22	281101
Thom_A_ST26_19-109625	Thompson	A	2017	Italy	26	3574068	146.662	34.5221	109.204	173	4788318	52.07	281101
Thom_A_ST26_19-109628	Thompson	A	2017	Italy	26	2882978	147.167	34.4616	88.3915	126	4711147	52.21	268730
Thom_A_ST26_19-109634	Thompson	A	2017	Italy	26	3652296	144.241	34.5431	109.752	210	4771672	52.06	281101
Thom_A_ST26_19-109643	Thompson	A	2017	Italy	26	3405765	145.432	34.5398	103.189	162	4748611	52.19	280439
Mont_A_ST316_19-109291	Montevideo	A	2017	Italy	316	3288151	146.604	34.4729	100.428	108	4682085	52.18	248748
Mban_A_ST413_19-106686	Mbandaka	A	2016	Italy	413	371058	224.598	36.3904	17.3622	147	4783936	52.23	91347
Mont_A_ST316_19-109298	Montevideo	A	2017	Italy	316	536905	228.862	36.3797	25.5994	250	4663845	52.3	48368
Mont_A_ST316_19-109586	Montevideo	A	2017	Italy	316	699601	220.733	36.4099	32.1719	195	4660200	52.26	58781
Mban_A_ST413_19-109688	Mbandaka	A	2016	Italy	413	654105	185.739	36.2219	25.311	81	4728658	52.21	279043
Mban_A_ST413_19-109690	Mbandaka	A	2016	Italy	413	699182	168.939	36.2219	24.6081	84	4694908	52.22	170100
Mont_A_ST4_19-109691	Montevideo	A	2016	Italy	4	630278	225.061	36.4308	29.5523	147	4640713	52.28	96263
Dubl_F_ST10_19-112155	Dublin	F	2014	Italy	10	876255	186.385	36.4371	34.0252	48	4874120	52.11	405698
Mont_A_ST316_19-112158	Montevideo	A	2014	Italy	316	665562	224.231	36.3797	31.0917	81	4733050	52.17	356929
Mont_A_ST4_19-112164	Montevideo	A	2014	Italy	4	629757	223.478	36.4238	29.3201	97	4649701	52.25	193114
Mont_A_ST316_19-112165	Montevideo	A	2014	Italy	316	661161	220.868	36.365	30.4228	115	4660997	52.2	110944
Mont_A_ST316_19-112199	Montevideo	A	2013	Italy	316	706549	230.633	36.41	33.9487	134	4713532	52.22	143815
Mont_A_ST4_19-112200	Montevideo	A	2013	Italy	4	569421	219.372	36.3993	26.024	92	4632288	52.29	257055
Mont_A_ST316_19-112217	Montevideo	A	2013	Italy	316	732712	225.808	36.294	34.4692	206	4735045	52.23	71101
Mont_A_ST316_19-112220	Montevideo	A	2013	Italy	316	610675	229.386	36.4276	29.1834	141	4656336	52.23	73974
Thom_F_ST26_19-123349	Thompson	F	2009	Italy	26	656191	221.887	36.4293	30.3334	198	4678492	52.25	64248
Thom_F_ST26_19-123355	Thompson	F	2009	Italy	26	687676	224.408	36.4767	32.15	141	4671810	52.27	100725
Thom_F_ST26_19-123360	Thompson	F	2010	Italy	26	867818	220.886	36.4897	39.9352	136	4857794	52.29	149734
Thom_F_ST26_19-123361	Thompson	F	2011	Italy	26	638698	224.48	36.3868	29.8698	150	4684618	52.3	135059
Thom_F_ST26_19-123362	Thompson	F	2011	Italy	26	782957	223.061	36.5224	36.3848	90	4675240	52.28	208513
Thom_F_ST26_19-123365	Thompson	F	2011	Italy	26	711033	219.311	36.4571	32.4869	124	4684290	52.24	121859
Thom_F_ST26_19-123367	Thompson	F	2011	Italy	26	717209	226.621	36.4487	33.8614	112	4632714	52.25	227848
Thom_F_ST26_19-123368	Thompson	F	2011	Italy	26	745133	224.53	36.4604	34.8552	117	4746753	52.23	136498
Thom_F_ST26_19-123370	Thompson	F	2012	Italy	26	776278	226.722	36.4395	36.6664	84	4685763	52.27	281140
Thom_F_ST26_19-123372	Thompson	F	2012	Italy	26	629734	227.499	36.3709	29.8466	127	4679476	52.3	188616
Mont_F_ST316_19-123374	Montevideo	F	2010	Italy	316	496850	226.041	36.1365	23.3976	147	4691906	52.2	78636
Mont_F_ST316_19-123375	Montevideo	F	2010	Italy	316	555403	226.92	36.356	26.2567	216	4660147	52.28	55744
Mont_F_ST316_19-123380	Montevideo	F	2010	Italy	316	590902	226.182	36.345	27.8441	247	4657951	52.29	42846
Typh_A_STND_19-131387	Typhimurium	A	2018	Italy	ND	807429	197.148	36.3579	33.1632	76	4907765	52.18	271007
Dubl_A_ST10_19-131644	Dublin	A	2018	Italy	10	944627	214.961	36.5554	42.3038	68	4882230	52.09	224369
Dubl_A_ST1487_19-132250	Dublin	A	2017	Italy	1487	813194	228.668	36.5172	38.7399	80	4870942	52.1	171257
Dubl_A_ST10_19-132251	Dublin	A	2017	Italy	10	656891	192.641	36.3272	26.3634	60	4881787	52.1	405694
MVST_F_ST34_17-71864	MVST	F	2016	Italy	34	703656	224.001	36.4985	32.8374	265	4996041	52.23	47385
MVST_A_ST34_17-71869	MVST	A	2016	Italy	34	802484	232.213	36.7039	38.8223	238	4987789	51.18	270584
MVST_A_ST34_17-71872	MVST	A	2015	Italy	34	756863	224.74	36.624	35.437	159	5020733	52.16	232430
MVST_H_ST34_17-71875	MVST	H	2015	Italy	34	592060	229.845	36.5759	28.3504	144	4940450	52.16	232430
MVST_F_ST34_17-71878	MVST	F	2015	Italy	34	713721	213.834	36.5498	31.7954	92	4952001	52.16	270579
MVST_A_ST34_17-71879	MVST	A	2016	Italy	34	557980	231.22	36.6451	26.8783	122	5004795	52.16	232430
MVST_F_ST34_17-71882	MVST	F	2016	Italy	34	432141	237.07	36.5039	21.3433	112	4924157	52.17	251239
MVST_F_ST34_17-71886	MVST	F	2016	Italy	34	868190	203.846	36.384	36.8702	101	4972838	52.14	270584
MVST_F_ST34_DTU2016-1042	MVST	F	2015	Italy	34	575134	237.3	36.7361	28.4332	78	4922864	52.14	283884
MVST_F_ST34_DTU2016-1044	MVST	F	2015	Italy	34	477115	235.701	36.7346	23.4284	92	4918105	52.18	282873
MVST_F_ST34_ISZ-18	MVST	F	2011	Italy	34	830543	278.936	36.918	48.2643	98	4903881	52.17	270591
MVST_F_ST34_ISZ-2	MVST	F	2010	Italy	34	752863	267.887	36.8955	42.0172	97	4950945	52.16	282875
MVST_A_ST34_IZS-9	MVST	A	2012	Italy	34	1748297	250.048	36.9098	91.0745	87	4882774	52.18	270591
Ente_A_ST11_18-26234-64	Enteritidis	A	2016	Italy	11	828124	212.875	36.3699	36.7265	54	4655719	52.13	350457
Infa_A_ST32_18-97049-40	Infantis	A	2015	Italy	32	641937	221.655	36.6491	29.6434	171	4571953	52.34	57642
Infa_A_ST32_18-97049-41	Infantis	A	2015	Italy	32	751891	211.704	36.6309	33.1621	138	4738009	52.15	249002
Infa_A_ST32_18-97049-42	Infantis	A	2015	Italy	32	738927	225.519	36.5925	34.7171	240	4943389	52.36	56496
Infa_A_ST5275_18-97049-43	Infantis	A	2015	Italy	5275	777521	228.762	36.6961	37.0556	206	4921335	52.23	59028
Infa_A_ST32_18-97049-45	Infantis	A	2015	Italy	32	696145	217.587	36.3821	31.5567	210	4971161	52.13	52313
Infa_F_ST32_18-97049-46	Infantis	F	2015	Italy	32	692848	208.275	36.6341	30.0632	186	4926475	52.22	63024
Infa_A_ST32_18-97049-59	Infantis	A	2016	Italy	32	630264	225.738	36.6298	29.6405	190	4682326	52.33	55714
Infa_A_ST32_18-97049-60	Infantis	A	2016	Italy	32	630761	230.147	36.515	30.2433	215	4943083	52.16	56557
Infa_A_ST32_18-97049-64	Infantis	A	2017	Italy	32	791588	206.471	36.5911	34.05	122	4619819	52.3	106423
Infa_A_ST32_18-97049-67	Infantis	A	2017	Italy	32	798664	221.773	36.7226	36.9005	184	4709182	52.28	128890
Infa_A_ST32_18-97049-71	Infantis	A	2017	Italy	32	604666	226.948	36.5773	28.5892	163	4687240	52.31	76350
Infa_A_ST32_18-97049-74	Infantis	A	2017	Italy	32	458237	216.898	36.1679	20.7064	182	4909536	52.2	71136
Infa_A_ST32_18-97049-76	Infantis	A	2017	Italy	32	597848	219.578	36.3346	27.3489	130	4954480	52.16	106795
Infa_A_ST32_18-97049-77	Infantis	A	2017	Italy	32	641373	219.155	36.3606	29.2833	173	4973358	52.11	74062
Ente_A_ST11_16-166034	Enteritidis	A	2016	Italy	11	373646	236.467	35.6131	18.4073	98	4699935	52.15	114463
Ente_H_ST11_16-166038	Enteritidis	H	2016	Italy	11	961725	223.649	36.2802	44.8102	49	4701393	52.14	338030
Ente_H_ST11_16-4554	Enteritidis	H	2016	Italy	11	780799	227.361	36.3233	36.984	39	4702593	52.14	406246
Ente_A_ST183_16-71616	Enteritidis	A	2016	Italy	183	862970	231.615	36.4518	41.641	54	4913488	52.2	403190
Ente_A_ST11_16-73918	Enteritidis	A	2016	Italy	11	1142346	207.394	36.4463	49.3574	50	4710666	52.13	406246
Ente_A_ST11_18-26234-68	Enteritidis	A	2013	Italy	11	773293	214.015	36.3968	34.4784	36	4649957	52.13	401090
Ente_A_ST11_18-26234-71	Enteritidis	A	2016	Italy	11	703498	225.053	36.3602	32.9843	86	4751398	52.12	153246
Ente_A_ST11_18-26234-72	Enteritidis	A	2015	Italy	11	661966	224.149	36.2514	30.9122	80	4752235	51.98	153274
Ente_A_ST11_18-26234-75	Enteritidis	A	2014	Italy	11	832924	219.105	36.0831	38.0205	56	4714199	52.14	350461
Ente_A_ST183_18-26234-78	Enteritidis	A	2015	Italy	183	740375	216.592	36.1565	33.4082	139	4918510	52.22	100622
Ente_A_ST11_18-26234-79	Enteritidis	A	2015	Italy	11	850178	196.124	36.0104	34.7375	71	4738331	52.12	145706
Ente_A_ST11_18-26234-80	Enteritidis	A	2017	Italy	11	769641	221.874	36.0418	35.5757	31	4650017	52.13	490296
Ente_A_ST11_18-26234-82	Enteritidis	A	2017	Italy	11	604058	234.271	36.3278	29.4819	84	4648852	52.15	126055
Ente_A_ST11_18-26234-85	Enteritidis	A	2017	Italy	11	859949	201.114	36.1388	36.0307	45	4653609	52.13	338026
Ente_A_ST11_18-26234-87	Enteritidis	A	2017	Italy	11	622001	216.503	36.1234	28.0553	175	4637794	52.19	63919
Ente_A_ST11_16-80468	Enteritidis	A	2016	Italy	11	849519	228.057	36.4842	40.3623	51	4657960	52.13	464056
Dubl_A_ST1494_17-141138	Dublin	A	2014	Italy	1494	823506	205.076	36.3467	35.1836	71	5020379	52.08	401714
Dubl_A_ST1487_17-141140	Dublin	A	2011	Italy	1487	869412	225.142	36.2239	40.7794	72	4881278	52.08	320992
Dubl_A_ST10_17-141141	Dublin	A	2011	Italy	10	835203	219.483	36.3446	38.1902	58	4892599	52.32	406486
Dubl_A_ST10_17-141144	Dublin	A	2015	Italy	10	1002469	215.46	36.1308	44.9983	80	4900623	52.06	405793
Dubl_A_ST1494_17-141145	Dublin	A	2015	Italy	1494	678155	228.301	35.9294	32.2549	69	4972616	52.09	285003
MVST_H_ST34_17-162161	MVST	H	2017	Italy	34	632251	228.275	36.1353	30.0682	97	4978503	52.16	232430
MVST_F_ST34_DTU2016-1021	MVST	F	2015	Italy	34	828199	237.635	36.8737	41.0019	94	4970577	52.14	270584
MVST_F_ST34_DTU2016-1023	MVST	F	2015	Italy	34	419298	235.859	36.9107	20.6032	111	4993269	52.18	251388
MVST_F_ST34_DTU2016-1024	MVST	F	2015	Italy	34	713389	237.117	36.8835	35.241	93	4963538	52.16	316045
MVST_F_ST34_DTU2016-1028	MVST	F	2015	Italy	34	417809	238.188	36.7277	20.7327	105	4975075	52.1	270591
MVST_F_ST34_DTU2016-1037	MVST	F	2014	Italy	34	617225	234.966	36.8281	30.2139	93	4902416	52.16	282875
MVST_F_ST34_DTU2016-1039	MVST	F	2014	Italy	34	1026999	236.399	36.7061	50.5794	81	4998308	52.15	282875
MVST_A_ST34_12-121725	MVST	A	2012	Italy	34	661625	214.616	36.593	29.5823	112	4926384	52.13	223309
MVST_F_ST34_DTU2016-1032	MVST	F	2015	Italy	34	1588597	233.933	36.8651	77.422	99	5083951	52.1	223309
MVST_F_ST34_17-152088	MVST	F	2017	Italy	34	704440	237.949	36.3289	34.921	114	4982094	52.16	170399
MVST_A_ST34_17-71883	MVST	A	2016	Italy	34	551066	235.145	36.5148	26.9959	87	4930628	52.15	316045
MVST_A_ST34_ISZ-4	MVST	A	2011	Italy	34	772000	274.897	36.6262	44.2126	88	4868296	52.18	223309
Hada_A_ST473_19-109657	Hadar	A	2016	Italy	473	913346	210.788	36.4993	40.1087	103	5036620	52.07	180340
Mban_A_ST413_19-109682	Mbandaka	A	2016	Italy	413	1111255	197.908	36.4842	45.8179	78	4789930	52.12	279322
Mban_A_ST413_19-109689	Mbandaka	A	2016	Italy	413	1029856	162.457	36.2785	34.8556	69	4697867	52.11	278951
Riss_A_ST469_19-109697	Rissen	A	2016	Italy	469	807720	196.606	36.3946	33.0838	64	4837522	52.07	323538
Hada_F_ST33_19-112160	Hadar	F	2014	Italy	33	708463	203.734	36.5323	30.0705	248	4622548	52.35	39728
Hada_F_ST33_19-112162	Hadar	F	2014	Italy	33	807392	215.939	36.5837	36.3223	155	4625981	52.33	72581
Hada_A_ST33_19-112168	Hadar	A	2014	Italy	33	731818	199.837	36.5521	30.4676	167	4660244	52.25	61450
Hada_A_ST33_19-112170	Hadar	A	2014	Italy	33	794861	226.798	36.5087	37.5568	93	4683236	52.23	150043
Thom_F_ST26_19-112202	Thompson	F	2013	Italy	26	509253	205.98	36.2569	21.8534	82	4694228	52.31	258592
Hada_F_ST33_19-112207	Hadar	F	2013	Italy	33	634196	218.228	36.5593	28.8331	266	4617195	52.38	36039
Hada_A_ST33_19-112209	Hadar	A	2013	Italy	33	873890	200.991	36.5389	36.5924	160	4639387	52.3	63158
Hada_F_ST33_19-112221	Hadar	F	2013	Italy	33	1027053	208.988	36.5955	44.717	105	4639787	52.28	166133
Hada_A_ST33_19-112224	Hadar	A	2013	Italy	33	768691	208.65	36.5478	33.414	272	4664120	52.33	38460
Hada_A_ST33_19-112226	Hadar	A	2013	Italy	33	731893	211.579	36.5263	32.2611	201	4673767	52.28	62917
Mont_A_ST4_19-123381	Montevideo	A	2012	Italy	4	677510	214.403	36.527	30.2625	141	4669395	52.3	72234
Hada_A_ST33_19-123382	Hadar	A	2011	Italy	33	759815	214.034	36.5037	33.8805	85	4767619	52.43	354407
Hada_A_ST33_19-123384	Hadar	A	2011	Italy	33	666584	217.979	36.5567	30.2711	588	4715833	52.36	35672
Hada_A_ST33_19-123385	Hadar	A	2011	Italy	33	735283	227.364	36.5435	34.8284	156	4684865	52.3	87294
Hada_A_ST33_19-123388	Hadar	A	2011	Italy	33	722002	215.69	36.4835	32.4435	160	4756575	52.19	72075
Hada_A_ST33_19-123389	Hadar	A	2011	Italy	33	721346	216.226	36.5719	32.4946	220	4657317	52.3	58653
Hada_F_ST33_19-123391	Hadar	F	2011	Italy	33	843408	219.1	36.6239	38.498	119	4636463	52.29	106281
Hada_F_ST33_19-123392	Hadar	F	2011	Italy	33	658796	223.951	36.5373	30.737	229	4756975	52.21	52069
Hada_F_ST33_19-123394	Hadar	F	2012	Italy	33	564846	238.941	36.5061	28.1176	131	4635990	52.29	96880
Hada_A_ST33_19-123400	Hadar	A	2012	Italy	33	571931	234.766	36.5258	27.9729	142	4762218	52.16	93404
Hada_A_ST33_19-123401	Hadar	A	2012	Italy	33	566300	230.48	36.4959	27.1919	213	4635029	52.34	49978
Hada_A_ST33_19-123402	Hadar	A	2012	Italy	33	707524	219.884	36.4671	32.411	239	4663351	52.32	44964
Typh_A_ST376_19-131386	Typhimurium	A	2018	Italy	376	671185	222.223	36.5306	31.0735	152	5096366	52.09	150242
Livi_A_ST457_19-134688	Livingstone	A	2018	Italy	457	837705	210.093	36.4586	36.6658	101	4779121	52.18	227815
Derb_F_ST40_1560	Derby	F	2015	Italy	40	833482	236.028	36.318	40.9843	66	4906349	52.02	455654
Derb_F_ST11_1561	Derby	F	2015	Italy	11	961698	228.502	36.3432	45.7812	119	4779655	52.22	399236
Derb_F_ST682_1578	Derby	F	2015	Italy	682	1260961	213.38	36.3867	56.0549	105	4811395	52.06	179751
Derb_F_ST40_1579	Derby	F	2015	Italy	40	1564242	224.25	36.3183	73.0793	67	4810710	52.08	303709
Derb_F_ST40_1582	Derby	F	2015	Italy	40	1024922	229.87	36.3425	49.083	107	4775027	52.09	140023
Derb_A_ST40_1583	Derby	A	2015	Italy	40	982270	224.336	36.2496	45.908	106	4829458	52.08	174263
Derb_F_ST40_1593	Derby	F	2015	Italy	40	736564	219.528	36.4979	33.6867	62	4711608	52.22	498985
Ente_H_ST682_16-88911	Enteritidis	H	2016	Italy	682	623356	230.534	36.3071	29.9385	51	4708652	52.13	406246
Derb_F_ST11_17-43350	Derby	F	2015	Italy	11	856884	232.551	36.6812	41.5145	55	4828174	52.09	442669
Derb_F_ST71_17-43351	Derby	F	2011	Italy	71	661623	225.068	36.7741	31.023	64	4700011	52.09	232415
Derb_A_ST39_17-43360	Derby	A	2014	Italy	39	630325	229.999	36.6644	30.203	80	4882268	51.94	231162
Derb_F_ST3871_17-43372	Derby	F	2009	Italy	3871	474987	232.237	36.3604	22.9811	62	4774281	52.07	323586
Derb_A_ST40_17-43376	Derby	A	2010	Italy	40	597302	217.091	36.4082	27.0143	79	4824811	52.09	221386
Derb_A_ST40_17-43377	Derby	A	2011	Italy	40	526941	227.873	36.3868	25.0158	61	4706294	52.08	250524
Derb_F_ST39_17-43384	Derby	F	2012	Italy	39	872389	235.012	36.5339	42.7129	93	4744972	52.23	190035
Derb_A_ST682_17-43386	Derby	A	2012	Italy	682	1095669	198.594	36.3752	45.332	122	4757971	52.02	87459
Derb_A_ST40_17-43403	Derby	A	2013	Italy	40	742234	231.537	36.2933	35.8031	134	4730224	52.21	118131
Derb_A_ST682_17-43416	Derby	A	2009	Italy	682	564977	240.656	36.4496	28.3261	86	4743774	52.06	402512
Derb_F_ST39_17-43417	Derby	F	2009	Italy	39	873656	234.798	36.555	42.7359	100	4827999	52	402411
Derb_F_ST39_17-43418	Derby	F	2009	Italy	39	816198	228.657	36.5958	38.8811	70	4702180	52.09	232570
Derb_A_ST39_17-43421	Derby	A	2010	Italy	39	471657	233.348	36.3615	22.9293	78	4750864	52.07	353198
Derb_F_ST39_17-43426	Derby	F	2012	Italy	39	709965	233.224	36.3982	34.496	61	4710767	52.08	403070
Derb_A_ST39_17-43429	Derby	A	2014	Italy	39	461399	236.777	36.4248	22.7601	64	4714238	52.07	396120
Derb_F_ST39_17-43430	Derby	F	2014	Italy	39	561767	233.103	36.1788	27.2812	92	4744169	52.17	372162
Derb_A_ST682_17-43431	Derby	A	2014	Italy	682	533118	234.963	36.3651	26.0965	65	4818318	52.06	357150
Derb_A_ST40_17-43432	Derby	A	2014	Italy	40	358611	234.191	36.002	17.4965	72	4816225	52.06	232266
Derb_A_ST40_17-94875	Derby	A	2013	Italy	40	762498	239.243	36.2679	38.0046	71	4825704	52.06	256170
Derb_A_ST40_17-94877	Derby	A	2013	Italy	40	777192	230.483	36.2042	37.3187	80	5044971	51.89	340423
Derb_A_ST71_17-94883	Derby	A	2013	Italy	71	731696	225.66	36.3045	34.3988	86	4736637	52.19	498985
Derb_A_ST682_17-94884	Derby	A	2014	Italy	682	778845	234.597	36.2275	38.0656	82	4925539	52.02	214619
Derb_F_ST40_DTU2016-1460	Derby	F	2015	Italy	40	744915	230.11	36.9376	35.7109	77	4828333	52.04	219321
Typh_A_ST19_699-118	Typhimurium	A	2017	Italy	19	861669	223.561	36.461	40.1323	121	5089493	52.04	204653
Typh_A_ST34_699-119	Typhimurium	A	2017	Italy	34	753397	230.097	36.473	36.1155	119	4976519	52.09	149940
Ente_A_ST11_699-100	Enteritidis	A	2017	Italy	11	683178	232.974	36.2926	33.1589	61	4648668	52.14	227990
Ente_A_ST11_699-109	Enteritidis	A	2017	Italy	11	577474	236.067	36.2056	28.4005	89	4653165	52.14	131907
Ente_A_ST11_699-110	Enteritidis	A	2017	Italy	11	647946	231.479	36.3338	31.247	36	4649685	52.13	406164
Ente_A_ST11_699-113	Enteritidis	A	2018	Italy	11	679677	235.597	36.4238	33.3603	52	4658379	52.13	490296
Ente_A_ST11_699-89	Enteritidis	A	2017	Italy	11	764964	222.316	36.3898	35.43	45	4651702	52.13	353059
Ente_A_ST11_699-94	Enteritidis	A	2017	Italy	11	879876	225.521	36.4459	41.3397	36	4651262	52.13	491955
Ente_A_ST11_699-96	Enteritidis	A	2017	Italy	11	769931	221.188	36.5161	35.4791	36	4651403	52.13	491955
Derb_H_ST40_17-106744	Derby	H	2013	Italy	40	865626	234.688	36.6018	42.3234	75	4851531	52.07	240206
Derb_H_ST39_17-106746	Derby	H	2013	Italy	39	717848	238.746	36.5425	35.7048	71	4751245	52.04	274032
Derb_H_ST40_17-94887	Derby	H	2012	Italy	40	794389	226.547	36.5239	37.493	69	4869135	52	240206
Derb_H_ST40_17-94890	Derby	H	2012	Italy	40	561967	235.968	36.4324	27.6263	94	4828131	52.07	212860
Derb_H_ST40_17-94892	Derby	H	2014	Italy	40	524897	236.483	36.413	25.8602	108	4773853	52.07	186208
Derb_H_ST40_17-94894	Derby	H	2014	Italy	40	685954	231.749	36.4068	33.1185	100	4838875	52.06	397081
Derb_H_ST40_17-106705	Derby	H	2014	Italy	40	659797	233.801	36.4069	32.1378	86	4838370	52.04	231346
Derb_H_ST40_17-106708	Derby	H	2014	Italy	40	508381	239.377	36.3034	25.353	118	4873879	52.01	164921
Derb_H_ST40_17-106710	Derby	H	2015	Italy	40	563523	239.111	36.3893	28.0718	107	4823262	52.06	182242
Derb_H_ST40_17-106711	Derby	H	2015	Italy	40	612513	227.327	36.2981	29.0085	124	4841847	52.05	153433
Derb_H_ST682_17-106726	Derby	H	2011	Italy	682	836603	230.81	36.4557	40.2284	78	4726667	52.2	399077
Derb_H_ST40_17-106731	Derby	H	2012	Italy	40	1130681	212.366	36.5799	50.0246	86	4843961	52.05	352233
Derb_H_ST40_17-106742	Derby	H	2012	Italy	40	889313	229.447	36.4296	42.5104	85	4898735	52.04	356766
Derb_H_ST40_17-106743	Derby	H	2013	Italy	40	787676	227.686	36.5642	37.3631	87	4789120	52.06	208008
MVST_F_ST34_17-111285	MVST	F	2016	Italy	34	363879	227.399	36.0112	17.2387	340	5197965	51.84	35534
MVST_H_ST34_17-71845	MVST	H	2016	Italy	34	607088	233.571	36.58	29.5412	115	4977942	52.12	232430
MVST_A_ST34_17-71853	MVST	A	2016	Italy	34	847253	221.539	36.6194	39.1041	188	4993055	52.14	257321
MVST_F_ST34_17-71857	MVST	F	2016	Italy	34	622237	236.496	36.5626	30.6576	137	4964056	52.16	197649
MVST_A_ST34_17-71860	MVST	A	2016	Italy	34	606839	231.514	36.4549	29.2692	145	5048756	52.15	105282
MVST_A_ST34_17-71862	MVST	A	2016	Italy	34	478725	239.015	36.1794	23.838	214	5235456	51.89	80050
Livi_A_ST1941_19-38110-16	Livingstone	A	2018	Italy	1941	808150	217.83	36.5939	36.6749	90	4837891	52.11	406576
Livi_A_ST457_19-38110-18	Livingstone	A	2018	Italy	457	698958	208.452	36.4915	30.354	107	4779419	52.18	176557
Infa_A_ST32_18-97049-44	Infantis	A	2015	Italy	32	475564	239.017	36.7161	23.6808	178	4927247	52.23	70955
Infa_A_ST32_18-97049-61	Infantis	A	2016	Italy	32	422986	241.037	36.8043	21.2407	172	4931888	52.21	70703
Mont_A_ST316_19-109300	Montevideo	A	2017	Italy	316	2016141	148.539	34.5027	62.3907	90	4746414	52.13	320325
Mban_A_ST413_19-109292	Mbandaka	A	2017	Italy	413	1651119	147.191	34.5022	50.6312	120	4746584	52.16	229127
Ente_F_ST11_19-109562	Enteritidis	F	2017	Italy	11	1583747	148.694	34.4496	49.0611	80	4690996	52.13	241989
Thom_A_ST26_19-109630	Thompson	A	2017	Italy	26	1153802	148.544	34.4807	35.7064	121	4655427	52.26	217875
Thom_A_ST26_19-109642	Thompson	A	2017	Italy	26	1324817	148.746	34.4084	41.0544	85	4663196	52.26	410812
Kent_A_ST152_19-98042	Kentucky	A	2018	Italy	152	1681342	148.606	34.4721	52.0536	126	4764028	52.03	221212
Riss_F_ST469_19-98836	Rissen	F	2018	Italy	469	1813814	146.647	34.5329	55.4147	120	4848561	52.04	187646
Senft_A_ST14_19-109295	Senftenberg	A	2017	Italy	14	1724087	148.317	34.4944	53.2732	98	4800443	52	268648
Riss_F_ST469_19-95995	Rissen	F	2018	Italy	469	2431536	148.298	34.5252	75.1235	119	5102568	51.78	181438
Thom_A_ST26_19-96005	Thompson	A	2018	Italy	26	1685561	148.213	34.4635	52.0461	97	4686683	52.22	322553
Livi_F_ST457_19-96011	Livingstone	F	2018	Italy	457	1946677	148.348	34.4934	60.1637	130	5149742	51.79	237364
Typh_F_ST19_19-96021	Typhimurium	F	2018	Italy	19	1235178	148.141	34.4998	38.1208	126	4983444	52.13	184671
Riss_A_ST469_19-109302	Rissen	A	2017	Italy	469	1254799	147.244	34.4835	38.492	155	4842136	52.06	293242
Riss_A_ST469_19-109592	Rissen	A	2017	Italy	469	1006843	148.721	34.4057	31.1955	118	4863751	52.04	293242
Mban_A_ST413_19-109595	Mbandaka	A	2017	Italy	413	1251021	148.307	34.4455	38.6533	141	5075373	52.09	227703
Senft_A_ST14_19-109606	Senftenberg	A	2017	Italy	14	1006888	148.291	34.5157	31.1068	123	4849074	51.98	181900
Livi_A_ST1941_19-109660	Livingstone	A	2016	Italy	1941	1062940	148.44	34.4481	32.8715	111	4903368	52.06	187667
Livi_A_ST1941_19-109663	Livingstone	A	2016	Italy	1941	1134026	148.521	34.491	35.089	118	4901210	52.05	181128
Riss_A_ST469_19-109692	Rissen	A	2016	Italy	469	1197282	147.449	34.5074	36.7787	104	4821469	52.05	239996
Riss_A_ST469_19-109581	Rissen	A	2017	Italy	469	1351376	148.103	34.5125	41.6964	98	4819021	52.06	293234
Ente_H_ST11_Lucarelli-01-45-7-18_S1_L001_R1_001/	Enteritidis	H	2018	Italy	11	618612	254.526	36.3364	32.8027	176	4731198	52.19	84835
Ente_H_ST11_Lucarelli-03-91-16-18_S3_L001_R1_001/	Enteritidis	H	2018	Italy	11	1118021	233.141	36.3485	54.3033	79	4707009	52.14	208765
Ente_H_ST11_Lucarelli-04-58-22-18_S4_L001_R1_001/	Enteritidis	H	2018	Italy	11	607287	237.682	36.0363	30.0711	145	4696903	52.17	72310
Ente_H_ST11_Lucarelli-06-45-11-18_S6_L001_R1_001/	Enteritidis	H	2018	Italy	11	1306596	209.928	36.2033	57.144	99	4703272	52.15	106992
Ente_H_ST11_Lucarelli-08-45-9-18_S8_L001_R1_001/	Enteritidis	H	2018	Italy	11	751942	243.276	36.2849	38.1102	125	4698832	52.17	89887
Ente_H_ST11_Lucarelli-09-42-12-18_S9_L001_R1_001/	Enteritidis	H	2018	Italy	11	1083872	235.833	36.3593	53.2526	128	4778879	52.15	142415
Ente_H_ST11_Lucarelli-10-5-07-18_S10_L001_R1_001/	Enteritidis	H	2017	Italy	11	934997	257.713	36.3293	50.2002	78	4703140	52.15	172887
Ente_H_ST11_Lucarelli-12-3-12-18_S12_L001_R1_001/	Enteritidis	H	2018	Italy	11	1734420	237.316	36.3574	85.7512	52	4704558	52.14	264545
Ente_H_ST11_Lucarelli-13-83-37-17_S13_L001_R1_001/	Enteritidis	H	2017	Italy	11	1038444	246.592	36.3347	53.3484	81	4704889	52.14	147162
Ente_H_ST11_Lucarelli-14-55-13-18_S14_L001_R1_001/	Enteritidis	H	2018	Italy	11	1274995	231.477	36.2911	61.4859	62	4705281	52.14	226496
Ente_H_ST11_Lucarelli-15-3-11-18_S15_L001_R1_001/	Enteritidis	H	2018	Italy	11	737744	257.247	36.3378	39.5381	105	4704410	52.15	210739
Ente_H_ST11_Lucarelli-16-19-14-19_S16_L001_R1_001/	Enteritidis	H	2019	Italy	11	1389446	225.37	36.3133	65.2373	78	4754841	52.12	245917
Ente_H_ST11_Lucarelli-17-5-08-18_S17_L001_R1_001/	Enteritidis	H	2017	Italy	11	1009504	230	36.3239	48.3721	106	4793675	52.09	153466
Ente_H_ST11_Lucarelli-18-45-8-18_S18_L001_R1_001/	Enteritidis	H	2018	Italy	11	745084	257.933	36.3035	40.0378	108	4700322	52.16	97230
Infa_H_ST32_Lucarelli-19-55-20-18_S19_L001_R1_001/	Infantis	H	2018	Italy	32	1169166	224.451	36.3298	54.671	95	4709772	52.25	194813
Infa_H_ST32_Lucarelli-20-45-19-18_S20_L001_R1_001/	Infantis	H	2018	Italy	32	1379318	229.099	36.3035	65.8334	112	4966514	52.08	150095
Riss_H_ST469_Lucarelli-21-45-23-18_S21_L001_R1_001/	Rissen	H	2018	Italy	469	958705	172.104	36.2432	34.3743	95	4861215	52.03	173098
MVST_H_ST34_Lucarelli-22-16-09-18_S22_L001_R1_001/	MVST	H	2018	Italy	34	1538847	223.106	36.2358	71.5264	124	4999913	52.16	164217
MVST_H_ST34_Lucarelli-23-5-16-18_S23_L001_R1_001/	MVST	H	2018	Italy	34	1024748	224.548	36.3053	47.9385	130	5005310	52.13	189853
MVST_H_ST34_Lucarelli-24-9-03-18_S24_L001_R1_001/	MVST	H	2018	Italy	34	831772	242.116	36.2749	41.9553	146	5003282	52.17	223264
Riss_H_ST469_Lucarelli-25-75-18-18_S25_L001_R1_001/	Rissen	H	2018	Italy	469	851059	184.802	36.2793	32.7661	108	4858450	52.04	142460
Kent_H_ST198_Lucarelli-26-23-02-18_S26_L001_R1_001/	Kentucky	H	2015	Italy	198	645656	237.809	36.2334	31.9881	90	4910891	52.14	157833
Kent_H_ST198_Lucarelli-27-24-03-18_S27_L001_R1_001/	Kentucky	H	2014	Italy	198	1061552	223.334	36.3491	49.3919	112	4842856	52.16	225574
Infa_H_ST32_Lucarelli-28-58-43-18_S28_L001_R1_001/	Infantis	H	2018	Italy	32	932409	229.062	36.3227	44.4956	119	4969018	52.16	117072
Ente_H_ST11_Lucarelli-new-02-34-2-18_S2_L001_R1_001/	Enteritidis	H	2018	Italy	11	906558	232.128	36.3015	43.8412	72	4704787	52.14	227871
Newp_H_ST166_Villa-05-38-5-17	Newport	H	2016	Italy	166	450549	201.593	36.6169	18.9224	452	4752509	52.38	22059
Newp_H_ST31_Villa-06-55-1-16	Newport	H	2016	Italy	31	337818	222.676	36.6478	15.6716	456	4603578	52.44	20324
MVST_H_ST34_Villa-07-79-23-18	MVST	H	2018	Italy	34	350161	228.123	36.673	16.6416	524	4883086	52.44	18610
Newp_H_ST223_Villa-09-37-13-19	Newport	H	2019	Italy	223	434454	204.066	36.5865	18.4703	599	5137708	52.34	25466
Mban_H_ST413_Villa-11-71-37-14	Mbandaka	H	2014	Italy	413	421630	207.86	36.6688	18.2583	461	4702631	52.45	22138
Infa_H_ST32_Villa-12-38-26-17	Infantis	H	2017	Italy	32	353707	210.115	36.5837	15.4832	533	4888218	52.39	19250
MVST_H_ST34_Villa-13-58-21-18	MVST	H	2018	Italy	34	361314	212.196	36.5654	15.9728	531	4944944	52.4	20515
Mont_H_ST316_Villa-14-13-17-19	Montevideo	H	2018	Italy	316	411499	196.522	36.5557	16.8477	292	4648232	52.26	37915
Livi_H_ST457_Villa-15-89-1-19	Livingstone	H	2019	Italy	457	422663	209.842	36.5878	18.4776	456	4718606	52.46	37325
Senft_H_ST210_Villa-17-77-14-18	Senftenberg	H	2018	Italy	210	326065	230.657	36.7377	15.6686	506	4805884	52.39	20620
Livi_H_ST457_Villa-22-88-15-19	Livingstone	H	2017	Italy	457	613550	192.618	36.6091	24.621	459	4743108	52.34	20168
Riss_H_ST469_Villa-23-15-14-19	Rissen	H	2018	Italy	469	428953	206.087	36.627	18.417	393	4820170	52.25	24805
Thom_H_ST26_Villa-25-53-11-16	Thompson	H	2016	Italy	26	464825	220.983	36.678	21.3997	349	4696748	52.28	38591
Senft_H_ST14_Villa-27-47-14-18	Senftenberg	H	2019	Italy	14	492981	194.558	36.6878	19.9819	332	4798595	52.14	34841
Senft_H_ST14_Villa-28-47-13-19	Senftenberg	H	2019	Italy	14	602761	202.785	36.6209	25.4648	365	4827776	52.08	42059
Thom_H_ST26_Villa-29-58-26-18	Thompson	H	2018	Italy	26	694155	211.476	36.6643	30.5827	222	4706552	52.49	50486
Riss_H_ST469_Villa-31-68-29-18	Rissen	H	2018	Italy	469	900852	203.128	36.6054	38.1225	118	4877937	52.06	149454
Riss_H_ST469_Villa-32-68-9-18	Rissen	H	2018	Italy	469	368712	198.94	36.6288	15.2815	612	4895346	52.38	17450
Kent_H_ST198_Villa-33-54-6-19	Kentucky	H	2019	Italy	198	485692	212.862	36.6482	21.5386	329	4812742	52.29	31696
Infa_H_ST5275_20-27299	Infantis	H	2018	Italy	5275	779173	215.155	36.5841	34.9256	126	4921958	52.18	109959
Infa_H_ST32_20-27300	Infantis	H	2018	Italy	32	774502	222.463	36.5862	35.8954	146	4936708	52.18	95789
Infa_H_ST32_20-27302	Infantis	H	2017	Italy	32	1004744	212.574	36.4801	44.4964	112	4965818	52.1	139759
Infa_H_ST32_20-27303	Infantis	H	2019	Italy	32	850894	219.101	36.4946	38.84	106	4947668	52.16	202197
Senft_H_ST210_20-27306	Senftenberg	H	2019	Italy	210	729670	223.667	36.4244	34.0007	157	4770888	52.11	102094
Mont_H_ST4_20-27307	Montevideo	H	2018	Italy	4	606390	217.534	36.2504	27.4814	112	4584823	52.27	85442
Livi_H_ST457_20-27308	Livingstone	H	2019	Italy	457	777830	212.121	36.5584	34.3738	171	4780133	52.24	89247
Kent_H_ST198_20-27309	Kentucky	H	2019	Italy	198	662099	219.063	36.5833	30.2169	127	4817205	52.23	92422
Riss_H_ST469_20-27310	Rissen	H	2018	Italy	469	815796	205.924	36.5563	34.9983	142	5053800	52.04	93916
Riss_H_ST469_20-27312	Rissen	H	2018	Italy	469	421229	228.132	36.1172	20.02	278	4923357	52.16	40947
Riss_H_ST469_20-27313	Rissen	H	2018	Italy	469	634637	215.503	36.4201	28.4929	167	4875248	52.12	74462
MVST_H_ST34_20-27314	MVST	H	2018	Italy	34	720524	214.652	36.5739	32.2212	195	4961047	52.2	88437
Thom_H_ST5084_20-27315	Thompson	H	2018	Italy	5084	577035	213.875	36.4072	25.7111	151	4658431	52.29	82423
Thom_H_ST26_20-27316	Thompson	H	2016	Italy	26	664368	226.721	36.447	31.3804	148	4671083	52.27	89944
Typh_A_ST19_ERR164798	Typhimurium	A	2010	UK	19	1462273	100	36.2261	30.464	141	4966363	52.11	164205
Typh_A_ST19_ERR2023512	Typhimurium	A	2014	Denmark	19	1448277	150	39.1575	45.2587	190	4860246	52.11	185785
Typh_A_ST19_ERR2023542	Typhimurium	A	2014	Denmark	19	1864480	150	39.1872	58.265	149	4928455	52.15	178209
Typh_A_ST19_ERR2023560	Typhimurium	A	2014	Germany	19	1315129	150	39.1524	41.0978	197	5053648	52.07	176959
Typh_A_ST19_ERR2023565	Typhimurium	A	2014	Denmark	19	1290721	150	39.1391	40.335	201	4863444	52.11	164305
Typh_F_ST36_SRR2124451	Typhimurium	F	2015	Belgium	36	965395	238.125	35.9229	47.8927	76	4713826	52.1	188898
Typh_F_ST19_SRR3823950	Typhimurium	F	2016	Spain	19	1170825	213.662	35.1841	52.1169	82	4946465	52.11	213974
Typh_F_ST36_SRR6518328	Typhimurium	F	2017	UK	36	2176803	97.8295	38.2116	44.3657	149	4966392	52.04	126244
MVST_A_ST34_SRR6943415	MVST	A	2012	Ireland	34	1176740	126	35.8099	30.8894	150	4920082	52.11	174393
Typh_A_ST19_SRR6943459	Typhimurium	A	2012	Ireland	19	667035	126	35.634	17.5097	169	4895602	52.14	112325
Typh_A_ST19_SRR7439226	Typhimurium	A	2012	Switzerland	19	751247	279.168	36.5186	43.6925	63	4813356	52.13	248942
Typh_A_ST19_SRR7439250	Typhimurium	A	2013	Switzerland	19	1425724	224.238	36.4722	66.6045	72	4809477	52.13	248955
MVST_A_ST34_SRR7441790	MVST	A	2015	Switzerland	34	1344831	196.587	36.4701	55.0783	93	4860783	52.17	283884
Senft_F_ST14_SRR7506912	Senftenberg	F	2015	UK	14	1997946	100	36.9834	41.6239	167	4823531	52.04	134008
Infa_F_ST32_SRR7511919	Infantis	F	2018	UK	32	1931389	99.9177	37.7601	40.2041	119	4909978	52.14	172965
Typh_F_ST19_SRR7873980	Typhimurium	F	2018	UK	19	1639792	100.091	37.6374	34.1933	137	4808158	52.21	172258
MVST_A_ST34_ERR2023572	MVST	A	2014	Germany	34	1687752	150	39.1055	52.7422	145	4928914	52.17	271831
Typh_F_ST19_SRR1041483	Typhimurium	F	2011	France	19	675879	242.28	36.5769	34.1149	79	5013523	51.99	271262
Livi_F_ST543_SRR1963088	Livingstone	F	2014	UK	543	1646171	99.4691	37.8381	34.1131	117	4725646	52.07	181688
Typh_H_ST19_20-77702	Typhimurium	H	2018	Italy	19	1157436	143.781	34.5237	34.6703	184	4891156	52.12	113356
Typh_H_ST19_20-77703	Typhimurium	H	2018	Italy	19	1084317	144.916	34.5447	32.7365	172	4886592	52.03	94231
Typh_H_ST34_20-77707	Typhimurium	H	2018	Italy	34	950184	146.904	34.5194	29.0804	219	5200855	51.86	75371
Typh_H_ST19_20-77710	Typhimurium	H	2016	Italy	19	871148	147.789	34.5429	26.8221	216	4962616	52.06	65724
MVST_H_ST34_20-77711	MVST	H	2016	Italy	34	1046672	147.186	34.4935	32.0948	210	4950804	52.27	88337
Hada_H_ST473_20-77712	Hadar	H	2018	Italy	473	1053709	146.454	34.5404	32.15	149	5020132	52.07	117014
Hada_H_ST33_20-77714	Hadar	H	2019	Italy	33	866837	147.218	34.5239	26.5862	127	4740923	52.22	95227
Dubl_H_ST10_20-77715	Dublin	H	2014	Italy	10	894316	147.497	34.492	27.4811	147	4866937	52.13	72480
