# Supplementary material for: Assessing phenotypic virulence of Salmonella enterica across serovars and sources
Source: Front Microbiol. 2023 Jun 6;14:1184387. doi: 10.3389/fmicb.2023.1184387 (PMC10279978; doi:10.3389/fmicb.2023.1184387)
Supplement: Supplementary file 1 [file Data_Sheet_1.zip › Table 3 (1).xlsx]

## Sheet: File_S2
Supplementary Table S2. Association between P(inf) and biofilm OD values (Petrin et al., 2022) per serovar in each experimental condition.
Highlighted in red are the serovars for which a statistically significant association was found in a specific experimental condition.
TSB pH7					TSB 4% NaCl pH7					TSB 10% NaCl pH7					TSB 4% NaCl pH4.5					TSB 10% NaCl pH4.5
Serovar	Beta	Bonferroni-corrected 95%CI		p-value	Serovar	Beta	Bonferroni-corrected 95%CI		p-value	Serovar	Beta	Bonferroni-corrected 95%CI		p-value	Serovar	Beta	Bonferroni-corrected 95%CI		p-value	Serovar	Beta	Bonferroni-corrected 95%CI		p-value
Derby	-10873	-24270	2524	0.285	Derby	-5298	-11459	0.862	0.195	Derby	-1534	-6551	3484	1000	Derby	-15909	-31082	-0.736	0.045	Derby	-16996	-33780	-0.212	0.060
Dublin	1528	-1917	4973	1000	Dublin	2539	-1920	6998	1000	Dublin	2703	-1025	6432	0.555	Dublin	0.042	-1229	1312	1000	Dublin	-0.016	-1427	1396	1000
Enteritidis	2432	-3082	7946	1000	Enteritidis	3834	-5961	13629	1000	Enteritidis	12481	1656	23306	0.014	Enteritidis	7640	-21216	36495	1000	Enteritidis	4649	-23800	33099	1000
Hadar	9987	-1982	21956	0.240	Hadar	7844	1312	14376	0.008	Hadar	11405	2548	20262	0.003	Hadar	18485	-12390	49359	1000	Hadar	16256	-17205	49717	1000
Infantis	-6581	-10479	-2682	0.000	Infantis	-5571	-18407	7265	1000	Infantis	-5641	-23282	12000	1000	Infantis	-48261	-105609	9087	0.225	Infantis	-37142	-72260	-2023	0.030
Kentucky	5060	-2011	12130	0.585	Kentucky	4815	-1077	10707	0.285	Kentucky	9002	-0.958	18962	0.135	Kentucky	11249	-21266	43764	1000	Kentucky	8476	-33398	50351	1000
Livingstone	-6242	-15941	3458	0.960	Livingstone	-2820	-14828	9188	1000	Livingstone	1233	-7308	9773	1000	Livingstone	-5068	-11307	1171	0.285	Livingstone	-7359	-17154	2436	0.465
MVST	-15059	-39909	9792	1000	MVST	-2622	-14685	9442	1000	MVST	0.228	-4095	4552	1000	MVST	-14597	-45167	15972	1000	MVST	-16313	-37664	5037	0.420
Mbandaka	-3608	-17613	10398	1000	Mbandaka	-1036	-10430	8358	1000	Mbandaka	1266	-7906	10437	1000	Mbandaka	-10897	-35331	13537	1000	Mbandaka	-7003	-24195	10189	1000
Montevideo	-9138	-30628	12353	1000	Montevideo	-4228	-12143	3688	1000	Montevideo	-0.436	-8531	7660	1000	Montevideo	-9378	-15816	-2940	0.000	Montevideo	-11519	-19258	-3779	0.000
Newport	5889	-16473	28252	1000	Newport	7300	-13857	28456	1000	Newport	6801	-4455	18058	1000	Newport	-0.036	-61588	61515	1000	Newport	1120	-39316	41556	1000
Rissen	-16275	-34133	1582	0.135	Rissen	-9469	-23043	4104	0.675	Rissen	-1620	-9819	6578	1000	Rissen	-26690	-62804	9424	0.495	Rissen	-19924	-43420	3571	0.225
Senftenberg	-0.484	-6819	5851	1000	Senftenberg	0.174	-3643	3990	1000	Senftenberg	1042	-2360	4445	1000	Senftenberg	-6606	-24927	11715	1000	Senftenberg	-5608	-18139	6923	1000
Thompson	-4211	-24684	16262	1000	Thompson	0.561	-6004	7126	1000	Thompson	2036	-3904	7975	1000	Thompson	-39781	-95914	16353	0.615	Thompson	-11931	-40167	16306	1000
Typhimurium	-3332	-15105	8441	1000	Typhimurium	-1161	-7201	4880	1000	Typhimurium	1262	-4297	6821	1000	Typhimurium	-35534	-90713	19645	0.960	Typhimurium	-20551	-60005	18904	1000
